# Supplementary material for: Modulating DNA Repair Pathways to Diversify Genomic Alterations in Saccharomyces cerevisiae
Source: Microbiol Spectr. 2022 Mar 30;10(2):e02326-21. doi: 10.1128/spectrum.02326-21 (PMC9045378; doi:10.1128/spectrum.02326-21)
Supplement: SUPPLEMENTAL FILE 1 — Supplemental material. Download SPECTRUM02326-21_Supp_1_seq10.xlsx, XLSX file, 0.04 MB [file spectrum02326-21_supp_1_seq10.xlsx]

## Sheet: SpCas9
Supplementary Dataset 1. The introduced mutations at the URA3 loci in S. cerevisiae wild type strain and mutants by genome editing tools.
Strain	Number	Indel Size	Landscape sequence	Frequence %
WT (S. cerevisiae BY4741a)-Repeat 1						Frequence %
	1	-240	TGGGCCCAGGTATTGTTAGCGGTTTGAAGCAGGCGGCAGAAGAAGTAACAAAGGAACCTAGAGGCCTTTTGATGTTAGCA GAATTGTCATGCAAGGGCTCCCTATCTACTGGAGAATATACTAAGGGTACTGTTGACATTGCGAAGAGCGACAAAGATTT TGTTATCGGCTTTATTGCTCAAAGAGACATGGGTGGAAGAGATGAAGGTTACGATTGGTTGATTATGACACCCGGTGTGG	3			WT, Cas9
	2	-133	TTTACTCTTCGAAGACAGAAAATTTGCTGACATTGGTAATACAGTCAAATTGCAGTACTCTGCGGGTGTATACAGAATAG CAGAATGGGCAGACATTACGAATGCACACGGTGTGGTGGGCCCAGGTATTGTT	1		Multiple mismatch	3
	3	-73	GTGTATACAGAATAGCAGAATGGGCAGACATTACGAATGCACACGGTGTGGTGGGCCCAGGTATTGTTAGCGG	1		Multiple base insertion	2
	4	-24	GGCCCAGGTATTGTTAGCGGTTTG	1		1 base insertion	60
	5	-6	TTGTTA	3		1 base deletion	22
	6	-2	GT	4		2-11 base deletion	7
	7	-1,+2	T,+AA	3		>11 base deletion	6
	8	-1	T	21
	9	-1	G	1
	10	+1	T	60
	11	+2	TT	2
WT (S. cerevisiae BY4741a)-Repeat 2						Frequence %
	1	-240	TGGGCC...GTGTGG	2			WT, Cas9
	2	-133	TTTACT...ATTGTT	1		Multiple mismatch	2
	3	-24	GGCCCA...CGGTTTG	2		Multiple base insertion	2
	4	-6	TTGTTA	3		1 base insertion	71
	5	-2	GT	3		1 base deletion	14
	6	-1	T	14		2-11 base deletion	6
	7	-1,+2	T,+AA	2		>11 base deletion	5
	8	1	T	71
	9	2	TT	2
MRE11-P110L							Mre11 P110L, Cas9
	1	-240	TGGGCCCAGGTATTGTTAGCGGTTTGAAGCAGGCGGCAGAAGAAGTAACAAAGGAACCTAGAGGCCTTTTGATGTTAGCAGAATTGTCATGCAAGGGCTCCCTATCTACTGGAGAATATACTAAGGGTACTGTTGACATTGCGAAGAGCGACAAAGATTTTGTTATCGGCTTTATTGCTCAAAGAGACATGGGTGGAAGAGATGAAGGTTACGATTGGTTGATTATGACACCCGGTGTGG	5	27	Multiple mismatch	3
	2	-41	TGTGGTGGGCCCAGGTATTGTTAGCGGTTTGAAGCAGGCGG	1		Multiple base insertion	0
	3	-32	GGGCCCAGGTATTGTTAGCGGTTTGAAGCAGG	1		1 base insertion	26
	4	-30	TGTGGTGGGCCCAGGTATTGTTAGCGGTTT	1		1 base deletion	20
	5	-30	GCCCAGGTATTGTTAGCGGTTTGAAGCAGG	3		2-11 base deletion	24
	6	-29	GGTGGGCCCAGGTATTGTTAGCGGTTTGA	3		>11 base deletion	27
	7	-29	TGGTGGGCCCAGGTATTGTTAGCGGTTTG	2			100
	8	-29	CCAGGTATTGTTAGCGGTTTGAAGCAGGC	3
	9	-24	GGCCCAGGTATTGTTAGCGGTTTG	3
	10	-23	TATTGTTAGCGGTTTGAAGCAGG	1
	11	-22	GGGCCCAGGTATTGTTAGCGGT	2
	12	-20	CCCAGGTATTGTTAGCGGTT	2
	13	-6	TTGTTA	5
	14	-5	ATTGT	3
	15	-4	TAGC	1
	16	-4	TGTT	1
	17	-2	GT	14
	18	-1	T	20
	19	+1	T	26
	20	-2,+3	TT,GAA	1
	21	-30,+1	GCCCAGGTATTGTTAGCGGTTTGAAGCAGG,A	1
	22	-33,+1	CCCAGGTATTGTTAGCGGTTTGAAGCAGGCGGC,G	1
MRE11-H125N
	1	-240	TGGGCCCAGGTATTGTTAGCGGTTTGAAGCAGGCGGCAGAAGAAGTAACAAAGGAACCTAGAGGCCTTTTGATGTTAGCA GAATTGTCATGCAAGGGCTCCCTATCTACTGGAGAATATACTAAGGGTACTGTTGACATTGCGAAGAGCGACAAAGATTT TGTTATCGGCTTTATTGCTCAAAGAGACATGGGTGGAAGAGATGAAGGTTACGATTGGTTGATTATGACACCCGGTGTGG	2		Frequence %
	2	-33	TGGGCCCAGGTATTGTTAGCGGTTTGAAGCAGG	1			Mre11 H125N, Cas9
	3	-31	TGTGGTGGGCCCAGGTATTGTTAGCGGTTTG	2		Multiple mismatch	4
	4	-29	TGGTGGGCCCAGGTATTGTTAGCGGTTTG	1		Multiple base insertion	3
	5	-29	CCAGGTATTGTTAGCGGTTTGAAGCAGGC	2		1 base insertion	46
	6	-23	CAGGTATTGTTAGCGGTTTGAAG	1		1 base deletion	15
	7	-19	CCCAGGTATTGTTAGCGGT	1		2-11 base deletion	21
	8	-19	GGTGGGCCCAGGTATTGTT	1		>11 base deletion	11
	9	-10	GTATTGTTAG	2
	10	-6	ATTGTT	14
	11	-6	ATTGTT,+GGGT	1
	12	-5	ATTGT	2
	13	-4	TTGT	1
	14	-4	TATT	1
	15	-2	TG,+A	1
	16	-2	GT	1
	17	-2	TT,+GA	1
	18	-1	T	15
	19	-1	T,+AAT	1
	20	+1	T	42
	21	+1	G	1
	22	+1	A	3
	23	+2	TT	3
sae2Δ						Frequence %
	1	-240	TGGGCCCAGGTATTGTTAGCGGTTTGAAGCAGGCGGCAGAAGAAGTAACAAAGGAACCTAGAGGCCTTTTGATGTTAGCA GAATTGTCATGCAAGGGCTCCCTATCTACTGGAGAATATACTAAGGGTACTGTTGACATTGCGAAGAGCGACAAAGATTT TGTTATCGGCTTTATTGCTCAAAGAGACATGGGTGGAAGAGATGAAGGTTACGATTGGTTGATTATGACACCCGGTGTGG	1			△sae2, Cas9
	2	-41	GTGGTGGGCCCAGGTATTGTTAGCGGTTTGAAGCAGGCGGC	1		Multiple mismatch	3
	3	-29	TGGTGGGCCCAGGTATTGTTAGCGGTTTG	1		Multiple base insertion	2
	4	-27	GTGGTGGGCCCAGGTATTGTTAGCGGT	1		1 base insertion	31
	5	-24	GGCCCAGGTATTGTTAGCGGTTTG	4		1 base deletion	20
	6	-16	GGGCCCAGGTATTGTT	1		2-11 base deletion	34
	7	-12	ATTGTTAGCGGT	1		>11 base deletion	10
	8	-11	ATTGTTAGCGG	1
	9	-7	TATTGTT,+GTGGAA	1
	10	-6	ATTGTT	24
	11	-6	ATTGTT,+GGGT	1
	12	-6	ATTGTT,+G	1
	13	-5	ATTGT	4
	14	-4	TTGT	1
	15	-4	TAGC	1
	16	-2	GT	3
	17	-1	T	20
	18	+1	T	31
	19	+2	GT	1
	20	+106	CCAAGT...CATCAT	1
exo1Δ						Frequence %
	1	-38	AATGCACACGGTGTGGTGGGCCCAGGTATTGTTAGCGG	1			△exo1, Cas9
	2	-29	CCAGGTATTGTTAGCGGTTTGAAGCAGGC	1		Multiple mismatch	2
	3	-27	GTGGTGGGCCCAGGTATTGTTAGCGGT	2		Multiple base insertion	3
	4	-23	ATTGTTAGCGGTTTGAAGCAGGC	1		1 base insertion	79
	5	-22	TGGTGGGCCCAGGTATTGTTAG	2		1 base deletion	3
	6	-19	TTGTTAGCGGTTTGAAGCA	1		2-11 base deletion	3
	7	-18	CCCAGGTATTGTTAGCGG	1		>11 base deletion	10
	8	-12	ATTGTTAGCGGT	1
	9	-11	TTAGCGGTTTG	2
	10	-6	TTGTTA	1
	11	-1	T	3
	12	+1	T	77
	13	+1	G	1
	14	+1	A	1
	15	+2	TT	2
	16	+4	TTTT	1
	17	-4,+2	TAGC,GG	1
	18	-8,+10	TAGCGGTT,GGGTGTGGTG	1
fun30Δ						Frequence %
	1	-240	TGGGCCCAGGTATTGTTAGCGGTTTGAAGCAGGCGGCAGAAGAAGTAACAAAGGAACCTAGAGGCCTTTTGATGTTAGCAGAATTGTCATGCAAGGGCTCCCTATCTACTGGAGAATATACTAAGGGTACTGTTGACATTGCGAAGAGCGACAAAGATTTTGTTATCGGCTTTATTGCTCAAAGAGACATGGGTGGAAGAGATGAAGGTTACGATTGGTTGATTATGACACCCGGTGTGG	2			△fun30, Cas9
	2	-37	TGGGCCCAGGTATTGTTAGCGGTTTGAAGCAGGCGGC	1		Multiple mismatch	3
	3	-24	GGCCCAGGTATTGTTAGCGGTTTG	2		Multiple base insertion	3
	4	-24	GTGGGCCCAGGTATTGTTAGCGGT	1		1 base insertion	75
	5	-22	GGGCCCAGGTATT.G.TTAGCGGT	1		1 base deletion	8
	6	-12	ATTGTTAGCGGT	1		2-11 base deletion	3
	7	-10	GTATTGTTAG	1		>11 base deletion	8
	8	-6	TTGTTA	1
	9	-5	ATTGT	1
	10	-1	T	8
	11	+1	T	75
	12	+2	TT	2
	13	+46	AAAATACAAACTTTATTAAATTGTACTAATCTTTTAGTATTTCTAA	1
	14	-1,+2	T,GG	1
	15	-1,+2	T,AA	1
	16	-5,+7	ATTGT,GTGGGTG	1
CDC9-OE						Frequence %
	1	-23	TATTGTTAGCGGTTTGAAGCAGG	1			pCDC9, Cas9
	2	-6	TTGTTA	1		Multiple mismatch	1
	3	-5	TTGTTA	1		Multiple base insertion	8
	4	-1	T	12		1 base insertion	76
	5	+1	T	75		1 base deletion	12
	6	+1	G	1		2-11 base deletion	2
	7	+2	AA	2		>11 base deletion	1
	8	+2	TT	1
	9	+3	ATA	1
	10	+3	TTT	1
	11	+3	AAA	1
	12	+3	CCC	1
	13	+5	TTTTT	1
	14	-3,+3	TTG,GAA	1
sae2Δ, MRE11-H125N						Frequence %
	1	-240	TGGGCCCAGGTATTGTTAGCGGTTTGAAGCAGGCGGCAGAAGAAGTAACAAAGGAACCTAGAGGCCTTTTGATGTTAGCA GAATTGTCATGCAAGGGCTCCCTATCTACTGGAGAATATACTAAGGGTACTGTTGACATTGCGAAGAGCGACAAAGATTT TGTTATCGGCTTTATTGCTCAAAGAGACATGGGTGGAAGAGATGAAGGTTACGATTGGTTGATTATGACACCCGGTGTGG	3			△sae2/Mre11 H125N, Cas9
	2	-22	GGTGGGCCCAGGTATTGTTAGC	2		Multiple mismatch	2
	3	-20	CCCAGGTATTGTTAGCGGTT	1		Multiple base insertion	3
	4	-19	GGTGGGCCCAGGTATTGTT	1		1 base insertion	38
	5	-12	GGTATTGTTAGC	3		1 base deletion	26
	6	-11	CCCAGGTATTG	1		2-11 base deletion	21
	7	-7	ATTGTTA	1		>11 base deletion	10
	8	-6	ATTGTT	14
	9	-5	ATTGT	1
	10	-3	GCC,+AGA	2
	11	-2	GT	4
	12	-1	T	26
	13	+1	T	37
	14	+1	A	1
	15	+2	TT	2
	16	+2	GT	1

## Sheet: AsCpf1
Supplementary Dataset 1. The introduced mutations at the URA3 loci in S. cerevisiae wild type strain and mutants by genome editing tools.
	Number	InDels Size	Landscape sequence	Frequence %		Frequence %
WT (S. cerevisiae BY4741a)-Repeat 1							WT, Cpf1
	1	-11	CATGTGGATAT	4		Multiple mismatch	0
	2	-11	TGTGGATATCT	7		Multiple base insertion	0
	3	-10	TGTGGATATC	3		1 base insertion	0
	4	-9	TGGATATCT	7		1 base deletion	60
	5	-8	TGGATATC	4		2-11 base deletion	40
	6	-8	GTGGATAT	3		>11 base deletion	0
	7	-6	TGGATA	3
	8	-6	ATGTGG	2
	9	-5	TGGAT	1
	10	-4	TGGA	2
	11	-2	GA	1
	12	-2	GG	2
	13	-2	AT	1
	14	-1	T	3
	15	-1	G	56
	16	-1	A	1
WT (S. cerevisiae BY4741a)-Repeat 2							WT, Cpf1
	1	-11	CATGTGGATAT	4		Multiple mismatch	1
	2	-11	TGTGGATATCT	4		Multiple base insertion	0
	3	-10	TGTGGATATC	3		1 base insertion	0
	4	-9	TGGATATCT	3		1 base deletion	68
	5	-8	TGGATATC	1		2-11 base deletion	31
	6	-8	GTGGATAT	2		>11 base deletion	0
	7	-6	TGGATA	2
	8	-4	ATAT	3
	9	-3	GAT	2
	10	-2	GA	3
	11	-2	GG	1
	12	-2	TG	3
	13	-1	A	1
	14	-1	G	64
	15	-1	T	3
	16	-1,+2	G,AT	1
mre11Δ,MRE11-H125N						Frequence %
	1	-97	TGCTTCATTGGATGTTCGTACCACCAAGGAATTACTGGAGTTAGTTGAAGCATTAGGTCCCAAAATTTGTTTACTAAAAACACATGTGGATATCTTG	1			Mre11 H125N, Cpf1
	2	-59	GGAGTTAGTTGAAGCATTAGGTCCCAAAATTTGTTTACTAAAAACACATGTGGATATCT	1		Multiple mismatch	7
	3	-37	CACATGTGGATATCTTGACTGATTTTTCCATGGAGGG	1		Multiple base insertion	1
	4	-28	TTGTTTACTAAAAACACATGTGGATATC	1		1 base insertion	0
	5	-25	ACTAAAAACACATGTGGATATCTTG	2		1 base deletion	4
	6	-24	TGGATATCTTGACTGATTTTTCCA	1		2-11 base deletion	75
	7	-21	CTAAAAACACATGTGGATATC	1		>11 base deletion	13
	8	-17	ACACATGTGGATATCTT	1
	9	-15	GTGATGATCTTGACT	1
	10	-14	ACATGTGGATATCT	1
	11	-13	AACACATGTGGAT	2
	12	-11	CATGTGGATAT	4
	13	-11	TGTGGATATCT	6
	14	-10	TGTGGATATC	3
	15	-10	CACATGTGGA	3
	16	-9	TGGATATCT	14
	17	-9	ATGTGGATA	2
	18	-8	TGGATATC	3
	19	-8	GTGGATAT	16
	20	-8	GATATCTT	4
	21	-7	TGGATAT	1
	22	-6	TGGATA	8
	23	-6	GTGGAT	1
	24	-6	TATCTT	1
	25	-5	TGGAT	2
	26	-4	ATAT	1
	27	-4	GGAT	1
	28	-3	GAT	3
	29	-3	TGG	1
	30	-2	GA	1
	31	-1	T	1
	32	-1	G	2
	33	-1	A	1
	34	+3	GGA	1
	35	-14,+1	A,CACATGTGGATATC	1
	36	-13,+2	GG,AACACATGTGGAT	1
	37	-27,+2	TT,AAAAACACATGTGGATATCTTGACTGA	1
	38	-7,+2	GG,TGGATAT	1
	39	-13,+3	ACACATGTGGATA	1
	40	-6,+3	GTG,ATATCT	1
	41	-7,+3	TTG,ATATCTT	1
sae2Δ						Frequence %
	1	-24	TATCTTGACTGATTTTTCCATGGA	1			△sae2, Cpf1
	2	-24	GTGGATATCTTGACTGATTTTTCC	1		Multiple mismatch	9
	3	-16	ATGTGGATATCTTGAC	1		Multiple base insertion	0
	4	-14	GTGGATATCTTGAC	2		1 base insertion	0
	5	-13	ACATGTGGATATC	1		1 base deletion	8
	6	-12	TGGATATCTTGA	2		2-11 base deletion	75
	7	-11	TGGATATCTTG	5		>11 base deletion	8
	8	-11	ATGTGGATATC	7
	9	-10	GTGGATATCT	5
	10	-10	CATGTGGATA	2
	11	-9	ATATCTTGA	1
	12	-9	GATATCTTG	14
	13	-9	CATGTGGAT	1
	14	-8	GTGGATAT	9
	15	-8	GGATATCT	2
	16	-8	TATCTTGA	5
	17	-7	GATATCT	3
	18	-7	TGTGGAT	1
	19	-6	GTGGAT	3
	20	-6	GGATAT	3
	21	-5	GATAT	3
	22	-5	TGGAT	1
	23	-4	GGAT	1
	24	-4	AGTT	1
	25	-3	GAT	4
	26	-3	ATA	2
	27	-3	TGG	1
	28	-2	GA	1
	29	-1	G	8
	30	-18,+2	ACTAAAAACACATGTGGA,TT	1
	31	-10,+1	ATATCTTGAC,G	1
	32	-9, +3	GATATCTTG,CGG	1
	33	-9,+1	GTGGATATC,A	1
	34	-7,+1	ATATCTT,G	1
	35	-6, +4	TGGATA,GGGT	1
	36	-4,+1	ATAT,G	3
exo1Δ						Frequence %
	1	-186	ATATCTTGACTGATTTTTCCATGGAGGGCACAGTTAAGCCGCTAAAGGCATTATCCGCCAAGTACAATTTTTTACTCTTCGAAGACAGAAAATTTGCTGACATTGGTAATACAGTCAAATTGCAGTACTCTGCGGGTGTATACAGAATAGCAGAATGGGCAGACATTACGAATGCACACGGTGTGG	2			△exo1, Cpf1
	2	-118	GTGGATATCTTGACTGATTTTTCCATGGAGGGCACAGTTAAGCCGCTAAAGGCATTATCCGCCAAGTACAATTTTTTACTCTTCGAAGACAGAAAATTTGCTGACATTGGTAATACAG	1		Multiple mismatch	16
	3	-70	GGTCCCAAAATTTGTTTACTAAAAACACATGTGGATATCTTGACTGATTTTTCCATGGAGGGCACAGTTA	1		Multiple base insertion	0
	4	-57	CCCAAAATTTGTTTACTAAAAACACATGTGGATATCTTGACTGATTTTTCCATGGAG	2		1 base insertion	1
	5	-57	AAATTTGTTTACTAAAAACACATGTGGATATCTTGACTGATTTTTCCATGGAGGGCA	1		1 base substitution	0
	6	-47	ACACATGTGGATATCTTGACTGATTTTTCCATGGAGGGCACAGTTAA	1		1 base deletion	5
	7	-41	TGTGGATATCTTGACTGATTTTTCCATGGAGGGCACAGTTA	1		2-11 base deletion	20
	8	-38	GTGGATATCTTGACTGATTTTTCCATGGAGGGCACAGT	1		>11 base deletion	58
	9	-37	TGTGGATATCTTGACTGATTTTTCCATGGAGGGCACA	4
	10	-36	AACACATGTGGATATCTTGACTGATTTTTCCATGGA	1
	11	-35	ACTAAAAACACATGTGGATATCTTGACTGATTTTT	12
	12	-35	TGTGGATATCTTGACTGATTTTTCCATGGAGGGCA	1
	13	-34	ACTAAAAACACATGTGGATATCTTGACTGATTTT	1
	14	-34	CACATGTGGATATCTTGACTGATTTTTCCATGGA	1
	15	-32	TTTACTAAAAACACATGTGGATATCTTGACTG	1
	16	-31	ACACATGTGGATATCTTGACTGATTTTTCCA	1
	17	-28	TTTACTAAAAACACATGTGGATATCTTG	2
	18	-27	TGTGGATATCTTGACTGATTTTTCCAT	1
	19	-27	ATATCTTGACTGATTTTTCCATGGAGG	1
	20	-26	TGGATATCTTGACTGATTTTTCCATG	1
	21	-26	TTACTAAAAACACATGTGGATATCTT	1
	22	-25	GATATCTTGACTGATTTTTCCATGG	2
	23	-25	AAAAACACATGTGGATATCTTGACT	2
	24	-24	TATCTTGACTGATTTTTCCATGGA	2
	25	-24	ACTAAAAACACATGTGGATATCTT	2
	26	-24	TGTGGATATCTTGACTGATTTTTC	1
	27	-19	ACATGTGGATATCTTGACT	1
	28	-18	GTGGATATCTTGACTGAT	1
	29	-18	GGATATCTTGACTGATTT	1
	30	-18	AACACATGTGGATATCTT	1
	31	-17	ATGTGGATATCTTGACT	1
	32	-13	GATATCTTGACTG	6
	33	-11	TGGATATCTTG	5
	34	-9	GATATCTTG	7
	35	-8	GATATCTT	4
	36	-7	GATATCT	2
	37	-6	GGATAT	1
	38	-2	CA	1
	39	-1	T	1
	40	-1	G	4
	41	-13,+10	TGTGGATATCTTG, CACCACACCC	2
	42	-13,+4	TATCTTGACTGAT,CTGA	1
	43	-14,+15	ATGTGGATATCTTG,CACACCCACACACCC	1
	44	-14,+5	ACATGTGGATATCT，GTGTG	1
	45	-17,+1	TGGATATCTTGACTGAT,A	2
	46	-21,+1	ATATCTTGACTGATTTTTCCA,G	1
	47	-21,+3	ATATCTTGACTGATTTTTCCA,GTG	2
	48	-25,+11	ATATCTTGACTGATTTTTCCATGGA,GTGTGGTGTGT	1
	49	-27,+5	CATGTGGATATCTTGACTGATTTTTCC,AATTT	2
	50	-36,+6	CATGTGGATATCTTGACTGATTTTTCCATGGAGGGC,AATTTT	2
	51	-6,+5	ATATCT,GTGTG	1
	52	+1	G	1
fun30Δ						Frequence %
	1	-57	AAATTTGTTTACTAAAAACACATGTGGATATCTTGACTGATTTTTCCATGGAGGGCA	1			△fun30, Cpf1
	2	-41	AAAACACATGTGGATATCTTGACTGATTTTTCCATGGAGGG	1		Multiple mismatch	4
	3	-29	TGGATATCTTGACTGATTTTTCCATGGAG	2		Multiple base insertion	0
	4	-24	TATCTTGACTGATTTTTCCATGGA	1		1 base insertion	0
	5	-19	GTGGATATCTTGACTGATT	1		1 base substitution	0
	6	-15	ACATGTGGATATCTT	1		1 base deletion	36
	7	-11	TGGATATCTTG	23		2-11 base deletion	53
	8	-9	GATATCTTG	17		>11 base deletion	7
	9	-9	TGTGGATAT	1
	10	-9	ATATCTTGA	1
	11	-8	TATCTTGA	2
	12	-6	GTGGAT	3
	13	-5	GATAT	1
	14	-5	TGGAT	1
	15	-3	TGG	1
	16	-2	TG	1
	17	-2	GA	2
	18	-1	A	10
	19	-1	G	24
	20	-1	T	2
	21	-14,+6	ATATCTTGACTGAT,GTGTGA	1
	22	-4,+1	ATAT,G	2
	23	-40,+6	ATATCTTGACTGATTTTTCCATGGAGGGCACAGTTAAGCC,TGTGGT	1
sae2Δ,MRE11-H125N						Frequence %
	1	-39	GTGGATATCTTGACTGATTTTTCCATGGAGGGCACAGTT	1			△fun30, Cpf1
	2	-32	TTTACTAAAAACACATGTGGATATCTTGACTG	1		Multiple mismatch	10
	3	-27	ACATGTGGATATCTTGACTGATTTTTC	1		Multiple base insertion	0
	4	-25	AAAAACACATGTGGATATCTTGACT	1		1 base insertion	0
	5	-25	TACTAAAAACACATGTGGATATCTT	1		1 base substitution	0
	6	-23	ACTAAAAACACATGTGGATATCT	1		1 base deletion	3
	7	-23	GTTTACTAAAAACACATGTGGAT	1		2-11 base deletion	76
	8	-19	CTAAAAACACATGTGGATA	1		>11 base deletion	11
	9	-16	ATGTGGATATCTTGAC	2
	10	-13	GATATCTTGACTG	1
	11	-11	TGGATATCTTG	10
	12	-11	ATGTGGATATC	4
	13	-11	ACACATGTGGA	1
	14	-10	GTGGATATCT	7
	15	-10	CATGTGGATA	2
	16	-9	GATATCTTG	21
	17	-9	ATGTGGATA	3
	18	-8	GTGGATAT	8
	19	-8	GGATATCT	2
	20	-7	TGGATAT	3
	21	-7	TGTGGAT	1
	22	-6	GGATAT	6
	23	-5	GATAT	1
	24	-4	GGAT	1
	25	-4	GATA	1
	26	-3	GAT	5
	27	-1	T	2
	28	-1	G	1
	29	-1,-2	G,TT	2
	30	-2,+1	AT,G	1
	31	-4,+1	GATA,T	1
	32	-5,+2	GATAT,AG	1
	33	-6,+1	ATATCT,G	1
	34	-9,+1	CACATGTGG,T	1
	35	-10,+1	GATATCTTGA,C	2
	36	-11,+2	CACATGTGGAT,AA	1
msh2Δ						Frequence %
	1	-87	GATGTTCGTACCACCAAGGAATTACTGGAGTTAGTTGAAGCATTAGGTCCCAAAATTTGTTTACTAAAAACACATGTGGATATCTTG	1			△msh2, Cpf1
	2	-70	AAAATTTGTTTACTAAAAACACATGTGGATATCTTGACTGATTTTTCCATGGAGGGCACAGTTAAGCCGC	1		Multiple mismatch	5
	3	-59	CCAAAATTTGTTTACTAAAAACACATGTGGATATCTTGACTGATTTTTCCATGGAGGGC	2		Multiple base insertion	0
	4	-59	GGAGTTAGTTGAAGCATTAGGTCCCAAAATTTGTTTACTAAAAACACATGTGGATATCT	1		1 base insertion	0
	5	-48	AACACATGTGGATATCTTGACTGATTTTTCCATGGAGGGCACAGTTAA	1		1 base deletion	28
	6	-41	CTAAAAACACATGTGGATATCTTGACTGATTTTTCCATGGA	2		2-11 base deletion	50
	7	-35	ACTAAAAACACATGTGGATATCTTGACTGATTTTT	1		>11 base deletion	17
	8	-29	AATTTGTTTACTAAAAACACATGTGGATA	2
	9	-16	TGTGGATATCTTGACT	2
	10	-14	AACACATGTGGATA	1
	11	-13	ACATGTGGATATC	1
	12	-13	ACACATGTGGATA	1
	13	-12	TGGATATCTTGA	1
	14	-11	CACATGTGGAT	1
	15	-11	TGGATATCTTG	10
	16	-10	CATGTGGATA	1
	17	-10	GTGGATATCT	1
	18	-19	GATATCTTG	9
	19	-8	GTGGATAT	3
	20	-8	GGATATCT	3
	21	-8	TATCTTGA	9
	22	-6	GTGGAT	3
	23	-6	GGATAT	1
	24	-5	GATAT	1
	25	-4	GGAT	2
	26	-3	GAT	4
	27	-2	CA	1
	28	-2	GG	1
	29	-1	G	26
	30	-1	T	2
	31	-1,+3	A,CCT	2
	32	-3,+3	TGG,GGT	1
	33	-7,+3	ATATCTT,GGG	2

## Sheet: TALENs
Supplementary Dataset 1. The introduced mutations at the URA3 loci in S. cerevisiae wild type strain and mutants by genome editing tools.
Strain	Number	Indel Size	Landscape sequence	Frequence %
WT (S. cerevisiae BY4741a)-Repeat 1						Frequence %
	1	-4	GTTT	5			WT, TALENs
	2	-3	GTT	1		Multiple mismatch	0
	3	-1	T	36		Multiple base insertion	20
	4	+1	T	38		1 base insertion	38
	5	+2	TT	9		1 base deletion	36
	6	+3	TTT	4		2-11 base deletion	6
	7	+4	TTTT	5		>11 base deletion	0
	8	+5	TTTTT	2
WT (S. cerevisiae BY4741a)-Repeat 2						Frequence %
	1	-4	GTTT	3			WT, TALENs
	2	-4	TTAC	2		Multiple mismatch	0
	3	-2	TA	1		Multiple base insertion	12
	4	-1	A	3		1 base insertion	33
	5	-1	T	46		1 base deletion	49
	6	1	T	33		2-11 base deletion	6
	7	2	TT	9		>11 base deletion	0
	8	3	TTT	2
	9	6	TTTTTT	1
mre11Δ,MRE11-H125N
	1	-11	ATTTGTTTTTA	1		Frequence %
	2	-7	ACTAAAA	1			Mre11 H125N, TALENs
	3	-6	TACTAA	1		Multiple mismatch	1
	4	-5	TGTTT	4		Multiple base insertion	21
	5	-4	GTTT	4		1 base insertion	26
	6	-4	TACT	3		1 base deletion	35
	7	-3	ACT	1		2-11 base deletion	17
	8	-3,+1	TAC,+A	1		>11 base deletion	0
	9	-2	TT	1
	10	-2	TA	1
	11	-1	T	35
	12	+1	T	26
	13	+2	TT	10
	14	+3	TTT	4
	15	+4	TTTT	7
sae2Δ
	1	-6	TTGTTT	4		Frequence %
	2	-5	TGTTT	5			△sae2, TALENs
	3	-4	GTTT	5		Multiple mismatch	0
	4	-4	TACT	4		Multiple base insertion	4
	5	-1	T	57		1 base insertion	21
	6	+1	T	21		1 base deletion	57
	7	+2	TT	2		2-11 base deletion	18
	8	+3	TTT	1		>11 base deletion	0
	9	+4	TTTT	1
sae2Δ,MRE11-H125N
	1	-12	TTTGTTTACTAA	1		Frequence %
	2	-5	TTACT	1			△sae2/Mre11 H125N, TALENs
	3	-4	GTTT	5		Multiple mismatch	2
	4	-4	CTAA	2		Multiple base insertion	29
	5	-2	CA	5		1 base insertion	25
	6	-2	TT	1		1 base deletion	29
	7	-1	T	26		2-11 base deletion	14
	8	-1	A	3		>11 base deletion	1
	9	-1,+1	G,T	2
	10	+1	TA	1
	11	+1	T	24
	12	+2	TT	15
	13	+3	TTT	10
	14	+5	TTTTA	1
	15	+6	TTTTTT	3
△msh2
	1	-5	CTAAA	1		Frequence %
	2	-4	TGTTT	1			△msh2, TALENs
	3	-4	GTTT	1		Multiple mismatch	0
	4	-4	TTTA	1		Multiple base insertion	35
	5	-1	A	1		1 base insertion	42
	6	-1	T	18		1 base deletion	19
	7	1	A	1		2-11 base deletion	4
	8	1	T	41		>11 base deletion	0
	9	2	TT	19
	10	3	TTT	6
	11	4	TTTT	2
	12	5	TTTTT	4
	13	6	TTTTTT	3
	14	7	TTTTTTT	1

## Sheet: SpCas9N863A
Supplementary Dataset 1. The introduced mutations at the URA3 loci in S. cerevisiae wild type strain and mutants by genome editing tools.
Strain	Number	Indel Size	Landscape sequence	Frequence %
WT (S. cerevisiae BY4741a)-Repeat 1						Frequence %
	1	-159	TTTTCCATGGAGGGCACAGTTAAGCCGCTAAAGGCATTATCCGCCAAGTACAATTTTTTACTCTTCGAAGACAGAAAATTTGCTGACATTGGTAATACAGTCAAATTGCAGTACTCTGCGGGTGTATACAGAATAGCAGAATGGGCAGACATTACGAAT	1			WT, N863A
	2	-120	ATTTTTCCATGGAGGGCACAGTTAAGCCGCTAAAGGCATTATCCGCCAAGTACAATTTTTTACTCTTCGAAGACAGAAAATTTGCTGACATTGGTAATACAGTCAAATTGCAGTACTCTG	2		Multiple mismatch	2
	3	-62	CATTGGATGTTCGTACCACCAAGGAATTACTGGAGTTAGTTGAAGCATTAGGTCCCAAAATT	2		Multiple base insertion	11
	4	-41	GGATATCTTGACTGATTTTTCCATGGAGGGCACAGTTAAGC	1		1 base insertion	44
	5	-32	GATTTTTCCATGGAGGGCACAGTTAAGCCGCT	1		1 base deletion	21
	6	-29	TGATTTTTCCATGGAGGGCACAGTTAAGC	2		2-11 base deletion	3
	7	-22	AAGCATTAGGTCCCAAAATTTG	2		>11 base deletion	19
	8	-21	TGATTTTTCCATGGAGGGCAC	1
	9	-19	TTCCATGGAGGGCACAGTT	3
	10	-15	TTTTTCCATGGAGGG	2
	11	-12	TTTTTCCATGGA	2
	12	-8	TGATTTTT	1
	13	-2	TT	2
	14	-1	A	2
	15	-1	C	2
	16	-1	G	3
	17	-1	T	14
	18	1	T	44
	19	+3	GGT	1
	20	+4	AAAA	2
	21	+11	ATGTGGATATC	1
	22	+20	CTAAAAACACATGTGGATAT	1
	23	+25	TTTACTAAAAACACATGTGGATATC	1
	24	+32	TGTTTACTAAAAACACATGTGGATATCTTGAC	1
	25	+33	TTTACTAAAAACACATGTGGATATCTTGACTGA	1
	26	+37	ATTTGTTTACTAAAAACACATGTGGATATCTTGACTG	1
	27	+74	TTTGTTTACTAAAAACACATGTGGATATCTTGACTGATTTGTTTACTAAAAACACATGTGGATATCTTGACTGA	1
	28	+148	ATTTGTTTACTAAAAACACATGTGGATATCTTGACTGATTTGTTTACTAAAAACACATGTGGATATCTTGACTGATTTGTTTACTAAAAACACATGTGGATATCTTGACTGATTTGTTTACTAAAAACACATGTGGATATCTTGACTG	1
	29	-6,+4	CGTACC,TTTT	1
	30	-7,+8	CCCAAAA,TTTTAGTT	1
WT (S. cerevisiae BY4741a)-Repeat 2						Frequence %
	1	-159	TTTTCCATGGAGGGCACAGTTAAGCCGCTAAAGGCATTATCCGCCAAGTACAATTTTTTACTCTTCGAAGACAGAAAATTTGCTGACATTGGTAATACAGTCAAATTGCAGTACTCTGCGGGTGTATACAGAATAGCAGAATGGGCAGACATTACGAAT	2			WT, N863A
	2	-120	ATTTTTCCATGGAGGGCACAGTTAAGCCGCTAAAGGCATTATCCGCCAAGTACAATTTTTTACTCTTCGAAGACAGAAAATTTGCTGACATTGGTAATACAGTCAAATTGCAGTACTCTG	2		Multiple mismatch	1
	3	-62	CATTGGATGTTCGTACCACCAAGGAATTACTGGAGTTAGTTGAAGCATTAGGTCCCAAAATT	2		Multiple base insertion	12
	4	-39	GGATATCTTGACTGATTTTTCCATGGAGGGCACAGTTAA	1		1 base insertion	43
	5	-32	GATTTTTCCATGGAGGGCACAGTTAAGCCGCT	2		1 base deletion	21
	6	-22	AAGCATTAGGTCCCAAAATTTG	3		2-11 base deletion	4
	7	-19	TTCCATGGAGGGCACAGTT	4		>11 base deletion	19
	8	-15	TTTTTCCATGGAGGG	1
	9	-12	TTTTTCCATGGA	2
	10	-7	TGATTTT	1
	11	-2	TT	3
	12	-1	A	2
	13	-1	C	1
	14	-1	G	4
	15	-1	T	14
	16	1	T	43
	17	4	AAAA	3
	18	11	ATGTGGATATC	2
	19	32	TGTTTACTAAAAACACATGTGGATATCTTGAC	1
	20	33	TTTACTAAAAACACATGTGGATATCTTGACTGA	2
	21	74	TTTGTTTACTAAAAACACATGTGGATATCTTGACTGATTTGTTTACTAAAAACACATGTGGATATCTTGACTGA	2
	22	148	ATTTGTTTACTAAAAACACATGTGGATATCTTGACTGATTTGTTTACTAAAAACACATGTGGATATCTTGACTGATTTGTTTACTAAAAACACATGTGGATATCTTGACTGATTTGTTTACTAAAAACACATGTGGATATCTTGACTG	2
	23	-5,4	CGTAC,TTTT	1
