# Supplementary material for: Modulating DNA Repair Pathways to Diversify Genomic Alterations in Saccharomyces cerevisiae
Source: Microbiol Spectr. 2022 Mar 30;10(2):e02326-21. doi: 10.1128/spectrum.02326-21 (PMC9045378; doi:10.1128/spectrum.02326-21)
Supplement: SUPPLEMENTAL FILE 2 — Supplemental material. Download SPECTRUM02326-21_Supp_2_seq11.xlsx, XLSX file, 0.05 MB [file spectrum02326-21_supp_2_seq11.xlsx]

## Sheet: Diversity of URA3 and ADE2
Sample Number	Mutant Number
WZ1	Mutation types	Target gene + editing tools	Host strain	Introduced mutant	Number	Percentage(‰)	Mutation efficiency(%)
		URA3+SpCas9	WT	wild type	93365	998.054
	1	URA3+SpCas9	WT	+1,T	32	0.342074	0.194555
	2	URA3+SpCas9	WT	Δ1,T	147	1.5714
	3	URA3+SpCas9	WT	Δ1++2,T,GG	3	0.0320694
				Total	93547
WZ2	Mutation types	Target gene + editing tools	Host strain	Introduced mutant	Number	Percentage(‰)	Mutation efficiency(%)
		URA3+SpCas9	WT	wild type	86272	998.912
	1	URA3+SpCas9	WT	+1,T	76	0.879976	0.108839
	2	URA3+SpCas9	WT	Δ1,T	14	0.162101
	3	URA3+SpCas9	WT	Δ6,ATTGTT	4	0.0463145
				Total	86366
WZ3		Target gene + editing tools	Host strain	Introduced mutant	Number	Percentage(‰)	Mutation efficiency(%)
		URA3+SpCas9	MRE11-H125N	wild type	83490	966.7
	1	URA3+SpCas9	MRE11-H125N	Δ29,TGGGCCCAGGTATTGTTAGCGGTTTGAAG	3	0.0357177	0.597676
	2	URA3+SpCas9	MRE11-H125N	Δ17,CAGGTATTGTTAGCGGT	2	0.0238118
	3	URA3+SpCas9	MRE11-H125N	Δ8,GTATTGTT	3	0.0357177
	4	URA3+SpCas9	MRE11-H125N	Δ7,GGTATTG	3	0.0357177
	5	URA3+SpCas9	MRE11-H125N	Δ6,TTGTTA	45	0.535765
	6	URA3+SpCas9	MRE11-H125N	Δ3,TTG	19	0.226212
	7	URA3+SpCas9	MRE11-H125N	Δ1,T	78	0.92866
	8	URA3+SpCas9	MRE11-H125N	+1,T	221	2.6312
	9	URA3+SpCas9	MRE11-H125N	+2,GT	124	1.47633
	10	URA3+SpCas9	MRE11-H125N	+3,TTT	4	0.0476236
				Total	83992
WZ4		Target gene + editing tools	Host strain	Introduced mutant	Number	Percentage‰	Mutation efficiency(%)
		URA3+SpCas9	MRE11-H125N	wild type	73574	995.44
	1	URA3+SpCas9	MRE11-H125N	Δ33,TGGGCCCAGGTATTGTTAGCGGTTTGAAGCAGG	4	0.0541191	0.455954
	2	URA3+SpCas9	MRE11-H125N	Δ12,ATTGTTAGCGGT	2	0.0270596
	3	URA3+SpCas9	MRE11-H125N	Δ8,GTATTGTT	3	0.0405894
	4	URA3+SpCas9	MRE11-H125N	Δ6,TTGTTA	50	0.676489
	5	URA3+SpCas9	MRE11-H125N	Δ3,TATT	8	0.108238
	6	URA3+SpCas9	MRE11-H125N	Δ3,TTG	29	0.392364
	7	URA3+SpCas9	MRE11-H125N	Δ1,T	64	0.865906
	8	URA3+SpCas9	MRE11-H125N	+1,T	172	2.32712
	9	URA3+SpCas9	MRE11-H125N	Δ7++4,CCAG, ATTC	5	0.0676489
			MRE11-H125N	Total	73911
WZ5		Target gene + editing tools	Host strain	Introduced mutant	Number	Percentage‰	Mutation efficiency(%)
		URA3+SpCas9	∆sae2	wild type	75644	956.877
	1	URA3+SpCas9	∆sae2	Δ24,GGCCCAGGTATTGTTAGCGGTTTG	260	3.28893	4.3123
	2	URA3+SpCas9	∆sae2	Δ12,ATTGTTAGCGGT	94	1.18908
	3	URA3+SpCas9	∆sae2	Δ8,TATTGTTA	77	0.97403
	4	URA3+SpCas9	∆sae2	Δ6,TTGTTA	83	1.04993
	5	URA3+SpCas9	∆sae2	Δ4,TAGC	11	0.139147
	6	URA3+SpCas9	∆sae2	Δ3,TTG	54	0.683086
	7	URA3+SpCas9	∆sae2	Δ1,T	10	0.126497
	8	URA3+SpCas9	∆sae2	+1,T	53	0.670436
	9	URA3+SpCas9	∆sae2	+2,TT	2237	28.2975
	10	URA3+SpCas9	∆sae2	+2,AA	6	0.0758984
	11	URA3+SpCas9	∆sae2	+2,CC	5	0.0632487
	12	URA3+SpCas9	∆sae2	+2,GG	4	0.050599
	13	URA3+SpCas9	∆sae2	+4,TTTT	4	0.050599
	14	URA3+SpCas9	∆sae2	Δ2++1,TA,G	444	5.61649
	15	URA3+SpCas9	∆sae2	Δ2++1,TG,+A	37	0.46804
	16	URA3+SpCas9	∆sae2	Δ20++17,CCCAGGTATTGTTAGCGGTT, TGTGGTGTGGTGTGGTG	19	0.240345
	17	URA3+SpCas9	∆sae2	Δ5+6,ATTGT, CGTGGA	3	0.0379492
	18	URA3+SpCas9	∆sae2	Δ6++2,TTGTTA,GT	8	0.101198
					79053
WZ6		Target gene + editing tools	Host strain	Introduced mutant	Number	Percentage‰	Mutation efficiency(%)
		URA3+SpCas9	∆sae2	wild type	91018	958.77
	1	URA3+SpCas9	∆sae2	Δ29,TGGGCCCAGGTATTGTTAGCGGTTTGAAG	10	0.105339	4.12295
	2	URA3+SpCas9	∆sae2	Δ23,CAGGTATTGTTAGCGGTTTGAAG	10	0.105339
	3	URA3+SpCas9	∆sae2	Δ17,TAGCGGTTTGAAGCAGG	8	0.0842708
	4	URA3+SpCas9	∆sae2	Δ14,TTGTTAGCGGTTTG	7	0.073737
	5	URA3+SpCas9	∆sae2	Δ12,ATTGTTAGCGGT	24	0.252813
	6	URA3+SpCas9	∆sae2	Δ10,GTATTGTTAG	7	0.073737
	7	URA3+SpCas9	∆sae2	Δ6,TTGTTA	345	3.63418
	8	URA3+SpCas9	∆sae2	Δ6,GTTAGC	7	0.073737
	9	URA3+SpCas9	∆sae2	Δ4,TAGC	6	0.0632031
	10	URA3+SpCas9	∆sae2	Δ3,TTG	168	1.76969
	11	URA3+SpCas9	∆sae2	Δ2,GT	2	0.0210677
	12	URA3+SpCas9	∆sae2	Δ1,T	14	0.147474
	13	URA3+SpCas9	∆sae2	+1,T	2339	24.6387
	14	URA3+SpCas9	∆sae2	+2,TT	65	0.684701
	15	URA3+SpCas9	∆sae2	+2,AA	78	0.821641
	16	URA3+SpCas9	∆sae2	+2,CC	10	0.105339
	17	URA3+SpCas9	∆sae2	+2,GG	33	0.347617
	18	URA3+SpCas9	∆sae2	+4,ATTT	38	0.400287
	19	URA3+SpCas9	∆sae2	Δ10++1,TATTGTTAGC,A	4	0.0421354
	20	URA3+SpCas9	∆sae2	Δ3++2,TAG,AA	712	7.50011
	21	URA3+SpCas9	∆sae2	Δ3++2,ATT,GG	5	0.0526693
	22	URA3+SpCas9	∆sae2	Δ4++2,TAGC,GG	2	0.0210677
	23	URA3+SpCas9	∆sae2	Δ4++4,CCCA,TGTG	5	0.0526693
	24	URA3+SpCas9	∆sae2	Δ6++2,TATTGT,GG	15	0.158008
					94932
WZ7	Mutation types	Target gene + editing tools	Host strain	Introduced mutant	Number	Percentage(‰)	Mutation efficiency(%)
		URA3+AsCpf1	WT	wild type	88049	998.65
	1	URA3+AsCpf1	WT	Δ4,ATAT	2	0.022684	0.13497
	2	URA3+AsCpf1	WT	Δ2,AT	15	0.17013
	3	URA3+AsCpf1	WT	Δ2,TT	7	0.0793939
	4	URA3+AsCpf1	WT	Δ1,G	95	1.07749
				Total	88168
WZ8	Mutation types	Target gene + editing tools	Host strain	Introduced mutant	Number	Percentage(‰)	Mutation efficiency(%)
		URA3+AsCpf1	WT	wild type	91937	1042.75
	1	URA3+AsCpf1	WT	Δ4,ATAT	4	0.0453679	0.114554
	2	URA3+AsCpf1	WT	Δ2,AT	18	0.204156
	3	URA3+AsCpf1	WT	Δ1,G	74	0.0567099
	4	URA3+AsCpf1	WT	+2,CT	5	0.839307
				Total	91961
WZ9		Target gene + editing tools	Host strain	Introduced mutant	Number	Percentage(‰)	Mutation efficiency(%)
		URA3+AsCpf1	MRE11-H125N	wild type	70813	997.928
	1	URA3+AsCpf1	MRE11-H125N	Δ8,GATATCTT	8	0.11274	0.207159
	2	URA3+AsCpf1	MRE11-H125N	Δ8,GTGGATAT	4	0.0563698
	3	URA3+AsCpf1	MRE11-H125N	Δ7,TGGATAT	6	0.0845547
	4	URA3+AsCpf1	MRE11-H125N	Δ4,TATC	3	0.0422773
	5	URA3+AsCpf1	MRE11-H125N	Δ4,GATA	7	0.0986471
	6	URA3+AsCpf1	MRE11-H125N	Δ2,AT	14	0.197294
	7	URA3+AsCpf1	MRE11-H125N	Δ2,TT	6	0.0845547
	8	URA3+AsCpf1	MRE11-H125N	Δ1,G	8	0.11274
	9	URA3+AsCpf1	MRE11-H125N	+3,TCT	27	0.380496
	10	URA3+AsCpf1	MRE11-H125N	+3,GGA	3	0.0422773
	11	URA3+AsCpf1	MRE11-H125N	+5,TATCT	49	0.69053
	12	URA3+AsCpf1	MRE11-H125N	+8,GGATATCT	12	0.169109
				Total	70960
WZ10		Target gene + editing tools	Host strain	Introduced mutant	Number	Percentage‰	Mutation efficiency(%)
		URA3+AsCpf1	MRE11-H125N	wild type	65574	998.097
	1	URA3+AsCpf1	MRE11-H125N	Δ15,GTGATGATCTTGACT	8	0.121767	0.190262
	2	URA3+AsCpf1	MRE11-H125N	Δ9,TGGATATCT	11	0.16743
	3	URA3+AsCpf1	MRE11-H125N	Δ8,GTGGATAT	4	0.0608837
	4	URA3+AsCpf1	MRE11-H125N	Δ5,TGGAT	5	0.0761047
	5	URA3+AsCpf1	MRE11-H125N	Δ4,ATAT	10	0.152209
	6	URA3+AsCpf1	MRE11-H125N	Δ2,AT	34	0.517512
	7	URA3+AsCpf1	MRE11-H125N	Δ1,G	4	0.0608837
	8	URA3+AsCpf1	MRE11-H125N	+2,GG	3	0.0456628
	9	URA3+AsCpf1	MRE11-H125N	+3,ATC	19	0.289198
	10	URA3+AsCpf1	MRE11-H125N	+5,TATCT	13	0.197872
	11	URA3+AsCpf1	MRE11-H125N	+7,ATCTTAT	7	0.106547
	12	URA3+AsCpf1	MRE11-H125N	+8,CTTCTTAT	3	0.0456628
	13	URA3+AsCpf1	MRE11-H125N	+9,TCTCATATC	2	0.0304419
	14	URA3+AsCpf1	MRE11-H125N	Δ4++1,GATA,T	2	0.0304419
				Total	65699
WZ11	Mutation types	Target gene + editing tools	Host strain	Introduced mutant	Number	Percentage(‰)	Mutation efficiency(%)
		ADE2+SpCas9	WT	wild type	69924	999.671
	1	ADE2+SpCas9	WT	Δ14,ATGTTCCTACACTA	4	0.0571862	0.032882
	2	ADE2+SpCas9	WT	Δ2,CT	15	0.214448
	3	ADE2+SpCas9	WT	Δ8++10,TGTTGATG, CATCGTGATA	4	0.0571862
				Total	69947
WZ12	Mutation types	Target gene + editing tools	Host strain	Introduced mutant	Number	Percentage(‰)	Mutation efficiency(%)
		ADE2+SpCas9	WT	wild type	57723	999.532
	1	ADE2+SpCas9	WT	Δ5,CTACA	12	0.207792	0.0467532
	2	ADE2+SpCas9	WT	Δ2,AC	10	0.17316
	3	ADE2+SpCas9	WT	Δ8++10,TGTTGATG, CATCGTGATA	5	0.0865801
				Total	57750
WZ13		Target gene + editing tools	Host strain	Introduced mutant	Number	Percentage(‰)	Mutation efficiency(%)
		ADE2+SpCas9	MRE11-P110L	wild type	78426	999.427
	1	ADE2+SpCas9	MRE11-P110L	Δ18,ATGTTCCTACACTAAAGA	3	0.0382307	0.057346
	2	ADE2+SpCas9	MRE11-P110L	Δ5,CTACA	14	0.17841
	3	ADE2+SpCas9	MRE11-P110L	Δ2,AC	17	0.216641
	4	ADE2+SpCas9	MRE11-P110L	Δ10++8,CATCGTGATA,TGTTGATG	4	0.0509742
	5	ADE2+SpCas9	MRE11-P110L	Δ10++9,TGTTGATGTT,CATGCTGTA	4	0.0509742
	6	ADE2+SpCas9	MRE11-P110L	Δ4++7,TGTT,CATCTTC	3	0.0382307
				Total	78471
WZ14		Target gene + editing tools	Host strain	Introduced mutant	Number	Percentage‰	Mutation efficiency(%)
		ADE2+SpCas9	MRE11-P110L	wild type	77552	999.536
	1	ADE2+SpCas9	MRE11-P110L	Δ18,ACACTAAAGAATCTTCAA	3	0.0386658	0.0463989
	2	ADE2+SpCas9	MRE11-P110L	Δ7,ACTAAAG	4	0.0515544
	3	ADE2+SpCas9	MRE11-P110L	Δ5,CTACA	11	0.141775
	4	ADE2+SpCas9	MRE11-P110L	Δ2,AC	8	0.103109
	5	ADE2+SpCas9	MRE11-P110L	Δ6++9,TGTTGA, CATCTTCGA	3	0.0386658
	6	ADE2+SpCas9	MRE11-P110L	Δ7++3,TGATGTT,CGT	2	0.0257772
	7	ADE2+SpCas9	MRE11-P110L	Δ8++10,TGTTGATG, CATCGTGATA	5	0.064443
				Total	77588
WZ15		Target gene + editing tools	Host strain	Introduced mutant	Number	Percentage(‰)	Mutation efficiency(%)
		ADE2+SpCas9	MRE11-H125N	wild type	77954	995.785
	1	ADE2+SpCas9	MRE11-H125N	Δ18,TTCCTACACTAAAGAATC	17	0.217158	0.421542
	2	ADE2+SpCas9	MRE11-H125N	Δ17,TGATGTTCCTACACTAA	3	0.038322
	3	ADE2+SpCas9	MRE11-H125N	Δ17,GATGTTCCTACACTAAA	9	0.114966
	4	ADE2+SpCas9	MRE11-H125N	Δ14,CACTAAAGAATCTT	2	0.025548
	5	ADE2+SpCas9	MRE11-H125N	Δ13,ATGTTCCTACACT	7	0.089418
	6	ADE2+SpCas9	MRE11-H125N	Δ8,CTACACTA	4	0.051096
	7	ADE2+SpCas9	MRE11-H125N	Δ7,ACTAAAG	5	0.06387
	8	ADE2+SpCas9	MRE11-H125N	Δ5,CTACA	44	0.562056
	9	ADE2+SpCas9	MRE11-H125N	Δ3,ACT	131	1.67339
	10	ADE2+SpCas9	MRE11-H125N	+2,CC	37	0.472638
	11	ADE2+SpCas9	MRE11-H125N	Δ2++1,CT,A	69	0.881406
	12	ADE2+SpCas9	MRE11-H125N	Δ2++4,CT,TTTT	2	0.025548
				Total	78284
WZ16		Target gene + editing tools	Host strain	Introduced mutant	Number	Percentage‰	Mutation efficiency(%)
		ADE2+SpCas9	MRE11-H125N	wild type	75380	994.564
	1	ADE2+SpCas9	MRE11-H125N	Δ28,TTCCTACACTAAAGAATCTTCAAGTAAA	78	1.02913	0.543593
	2	ADE2+SpCas9	MRE11-H125N	Δ18,TTCCTACACTAAAGAATC	62	0.818028
	3	ADE2+SpCas9	MRE11-H125N	Δ17,TGATGTTCCTACACTAA	14	0.184716
	4	ADE2+SpCas9	MRE11-H125N	Δ14,CACTAAAGAATCTT	91	1.20065
	5	ADE2+SpCas9	MRE11-H125N	Δ13,ATGTTCCTACACT	26	0.343044
	6	ADE2+SpCas9	MRE11-H125N	Δ8,CTACACTA	22	0.290268
	7	ADE2+SpCas9	MRE11-H125N	Δ7,ACTAAAG	14	0.184716
	8	ADE2+SpCas9	MRE11-H125N	Δ5,CTACA	8	0.105552
	9	ADE2+SpCas9	MRE11-H125N	Δ3,ACT	5	0.06597
	10	ADE2+SpCas9	MRE11-H125N	+2,CC	77	1.01594
	11	ADE2+SpCas9	MRE11-H125N	Δ1++1,C,A	3	0.039582
	12	ADE2+SpCas9	MRE11-H125N	Δ1++2,C,AA	2	0.026388
	13	ADE2+SpCas9	MRE11-H125N	Δ1++2,C,TT	2	0.026388
	14	ADE2+SpCas9	MRE11-H125N	Δ2++1,CT,A	4	0.052776
	15	ADE2+SpCas9	MRE11-H125N	Δ3++1,ACA,C	4	0.052776
					75792
WZ17		Target gene + editing tools	Host strain	Introduced mutant	Number	Percentage‰	Mutation efficiency(%)
		ADE2+SpCas9	∆sae2	wild type	89126	994.71
	1	ADE2+SpCas9	∆sae2	Δ24,GTTCCTACACTAAAGAATCTTCAA	92	1.02679	0.529018
	2	ADE2+SpCas9	∆sae2	Δ9,TACACTAAA	41	0.457589
	3	ADE2+SpCas9	∆sae2	Δ7,ACTAAAG	137	1.52902
	4	ADE2+SpCas9	∆sae2	Δ5,CTACA	77	0.859375
	5	ADE2+SpCas9	∆sae2	Δ3,ACT	17	0.189732
	6	ADE2+SpCas9	∆sae2	+2,CC	4	0.0446429
	7	ADE2+SpCas9	∆sae2	+3,AAA	4	0.0446429
	8	ADE2+SpCas9	∆sae2	+3,GGG	5	0.0558036
	9	ADE2+SpCas9	∆sae2	Δ1++5,C,AAAAA	4	0.0446429
	10	ADE2+SpCas9	∆sae2	Δ2++1,CT,A	42	0.46875
	11	ADE2+SpCas9	∆sae2	Δ3++1,ACA,T	3	0.0334821
	12	ADE2+SpCas9	∆sae2	Δ6++3,CCTACA，TCT	44	0.491071
	13	ADE2+SpCas9	∆sae2	Δ6++4,ACTAAA, TAAG	2	0.0223214
	14	ADE2+SpCas9	∆sae2	Δ8++2,TAAAGAAT,CC	2	0.0223214
					89600
WZ18		Target gene + editing tools	Host strain	Introduced mutant	Number	Percentage‰	Mutation efficiency(%)
		ADE2+SpCas9	∆sae2	wild type	88055	995.309
	1	ADE2+SpCas9	∆sae2	Δ18,ACACTAAAGAATCTTCAA	3	0.0339098	0.469086
	2	ADE2+SpCas9	∆sae2	Δ17,GATGTTCCTACACTAAA	5	0.0565163
	3	ADE2+SpCas9	∆sae2	Δ15,TCCTACACTAAAGAA	2	0.0226065
	4	ADE2+SpCas9	∆sae2	Δ9,TACACTAAA	2	0.0226065
	5	ADE2+SpCas9	∆sae2	Δ7,ACTAAAG	4	0.0452131
	6	ADE2+SpCas9	∆sae2	Δ5,CTACA	20	0.226065
	7	ADE2+SpCas9	∆sae2	Δ3,ACT	199	2.24935
	8	ADE2+SpCas9	∆sae2	+2,CC	87	0.983384
	9	ADE2+SpCas9	∆sae2	+3,AAA	15	0.169549
	10	ADE2+SpCas9	∆sae2	+3,TTA	6	0.0678196
	11	ADE2+SpCas9	∆sae2	+6,TTTTTT	3	0.0339098
	12	ADE2+SpCas9	∆sae2	Δ3++1,TGATGTTCCTACACTAAAG, T	2	0.0226065
	13	ADE2+SpCas9	∆sae2	Δ2++1,CT,A	52	0.58777
	14	ADE2+SpCas9	∆sae2	Δ2++4,CT,AAAA	4	0.0452131
	15	ADE2+SpCas9	∆sae2	Δ4++1,TACA,C	5	0.0565163
	16	ADE2+SpCas9	∆sae2	Δ7++1,CACTAAA, T	2	0.0226065
	17	ADE2+SpCas9	∆sae2	Δ9++4,CCTACACTA, TCTA	4	0.0452131
					88470
WZ19		Target gene + editing tools	Host strain	Introduced mutant	Number	Percentage‰	Mutation efficiency(%)
		ADE2+SpCas9	∆exo1	wild type	80543	998.933
	1	ADE2+SpCas9	∆exo1	Δ24,ATGTTCCTACACTAAAGAATCTTC	4	0.0496099	0.106661
	2	ADE2+SpCas9	∆exo1	Δ18,ATGTTCCTACACTAAAGA	17	0.210842
	3	ADE2+SpCas9	∆exo1	Δ18,TACACTAAAGAATCTTCA	4	0.0496099
	4	ADE2+SpCas9	∆exo1	Δ5,CTACA	28	0.34727
	5	ADE2+SpCas9	∆exo1	Δ2,AC	27	0.334867
	6	ADE2+SpCas9	∆exo1	+2,AA	6	0.0744149
					80629
WZ20		Target gene + editing tools	Host strain	Introduced mutant	Number	Percentage‰	Mutation efficiency(%)
		ADE2+SpCas9	∆exo1	wild type	91026	998.859
	1	ADE2+SpCas9	∆exo1	Δ18,ATGTTCCTACACTAAAGA	11	0.120707	0.114123
	2	ADE2+SpCas9	∆exo1	Δ7,ACTAAAG	6	0.06584
	3	ADE2+SpCas9	∆exo1	Δ5,CTACA	28	0.307253
	4	ADE2+SpCas9	∆exo1	Δ2,AC	35	0.384067
	5	ADE2+SpCas9	∆exo1	Δ5,CCCCC	2	0.0219467
	6	ADE2+SpCas9	∆exo1	Δ2++1,CT,A	22	0.241413
					91130
WZ19		Target gene + editing tools	Host strain	Introduced mutant	Number	Percentage‰	Mutation efficiency(%)
		ADE2+SpCas9	∆fun30	wild type	81545	999.02
	1	ADE2+SpCas9	∆fun30	Δ18,TTCCTACACTAAAGAATC	8	0.0980092	0.0980092
	2	ADE2+SpCas9	∆fun30	Δ5,CTACA	14	0.171516
	3	ADE2+SpCas9	∆fun30	Δ3,ACT	21	0.257274
	4	ADE2+SpCas9	∆fun30	+2,CC	24	0.294028
	5	ADE2+SpCas9	∆fun30	+3,AAA	4	0.0490046
	6	ADE2+SpCas9	∆fun30	Δ7++1,ACTAAAG,T	9	0.11026
					81625
WZ20		Target gene + editing tools	Host strain	Introduced mutant	Number	Percentage‰	Mutation efficiency(%)
		ADE2+SpCas9	∆fun30	wild type	88240	998.913
	1	ADE2+SpCas9	∆fun30	Δ5,CTACA	22	0.249049	0.108676
	2	ADE2+SpCas9	∆fun30	Δ3,ACT	11	0.124525
	3	ADE2+SpCas9	∆fun30	+2,CC	34	0.384894
	4	ADE2+SpCas9	∆fun30	+2,GA	9	0.101884
	5	ADE2+SpCas9	∆fun30	Δ1++2,C,TT	12	0.135845
	6	ADE2+SpCas9	∆fun30	Δ2++1,CT,A	8	0.0905633
					88336
WZ21	Mutation types	Target gene + editing tools	Host strain	Introduced mutant	Number	Percentage(‰)	Mutation efficiency(%)
		ADE2+AsCpf1	WT	wild type	71058	999.761
	1	ADE2+AsCpf1	WT	Δ5,ATCAG	2	0.0281393	0.0239184
	2	ADE2+AsCpf1	WT	+5,ATCAG	15	0.211045
				Total	71075
WZ22	Mutation types	Target gene + editing tools	Host strain	Introduced mutant	Number	Percentage(‰)	Mutation efficiency(%)
		ADE2+AsCpf1	WT	wild type	70274	999.858
	1	ADE2+AsCpf1	WT	Δ5,ATCAG	4	0.056912	0.014228
	2	ADE2+AsCpf1	WT	+5,ATCAG	6	0.0853679
				Total	70284
WZ23		Target gene + editing tools	Host strain	Introduced mutant	Number	Percentage(‰)	Mutation efficiency(%)
		ADE2+AsCpf1	MRE11-H125N	wild type	72455	998.071
	1	ADE2+AsCpf1	MRE11-H125N	Δ6,ACAATC	12	0.165301	0.192851
	2	ADE2+AsCpf1	MRE11-H125N	Δ4,CAAT	47	0.647428
	3	ADE2+AsCpf1	MRE11-H125N	+2,GA	23	0.316826
	4	ADE2+AsCpf1	MRE11-H125N	+4,TCAG	25	0.344376
	5	ADE2+AsCpf1	MRE11-H125N	+5,ATCAG	5	0.0688753
	6	ADE2+AsCpf1	MRE11-H125N	+5,ATGAT	2	0.0275501
	7	ADE2+AsCpf1	MRE11-H125N	+8,ATCAGATT	7	0.0964254
	8	ADE2+AsCpf1	MRE11-H125N	Δ3++2,CAG,AA	12	0.165301
	9	ADE2+AsCpf1	MRE11-H125N	Δ3++3,ATC,GAA	3	0.0413252
	10	ADE2+AsCpf1	MRE11-H125N	Δ4++3,ATCA,GAT	2	0.0275501
	11	ADE2+AsCpf1	MRE11-H125N	Δ5++4,CAATC,TCAG	2	0.0275501
				Total	72595
WZ24		Target gene + editing tools	Host strain	Introduced mutant	Number	Percentage‰	Mutation efficiency(%)
		ADE2+AsCpf1	MRE11-H125N	wild type	76404	997.363
	1	ADE2+AsCpf1	MRE11-H125N	Δ6,ACAATC	30	0.391614	0.263687
	2	ADE2+AsCpf1	MRE11-H125N	Δ5,ATCAG	34	0.443829
	3	ADE2+AsCpf1	MRE11-H125N	Δ4,AAAC	18	0.234969
	4	ADE2+AsCpf1	MRE11-H125N	Δ3,ATC	8	0.10443
	5	ADE2+AsCpf1	MRE11-H125N	Δ1,T	8	0.10443
	6	ADE2+AsCpf1	MRE11-H125N	+2,GA	32	0.417722
	7	ADE2+AsCpf1	MRE11-H125N	+3,GAT	10	0.130538
	8	ADE2+AsCpf1	MRE11-H125N	+5,ATCAG	4	0.0522152
	9	ADE2+AsCpf1	MRE11-H125N	+5,AATCC	20	0.261076
	10	ADE2+AsCpf1	MRE11-H125N	+6,TCAGAT	4	0.0522152
	11	ADE2+AsCpf1	MRE11-H125N	+6,AGATGA	22	0.287184
	12	ADE2+AsCpf1	MRE11-H125N	+8,CAATCAGA	4	0.0522152
	13	ADE2+AsCpf1	MRE11-H125N	+5++2,TCAGA,CA	4	0.0522152
	14	ADE2+AsCpf1	MRE11-H125N	Δ4++3,CAAT, GAT	4	0.0522152
				Total	76606
WZ25		Target gene + editing tools	Host strain	Introduced mutant	Number	Percentage(‰)	Mutation efficiency(%)
		ADE2+AsCpf1	∆sae2	wild type	58216	998.73
	1	ADE2+AsCpf1	∆sae2	Δ6,ACAATC	4	0.0686224	0.126951
	2	ADE2+AsCpf1	∆sae2	Δ4,CAAT	30	0.514668
	3	ADE2+AsCpf1	∆sae2	Δ2,CA	6	0.102934
	4	ADE2+AsCpf1	∆sae2	+2,GA	14	0.240178
	5	ADE2+AsCpf1	∆sae2	+6,AGATTT	8	0.137245
	6	ADE2+AsCpf1	∆sae2	+8,TCAGATTT	4	0.0686224
	7	ADE2+AsCpf1	∆sae2	Δ5++2,CAATC,GA	8	0.137245
				Total	58290
WZ26		Target gene + editing tools	Host strain	Introduced mutant	Number	Percentage‰	Mutation efficiency(%)
		ADE2+AsCpf1	∆sae2	wild type	56341	998.883
	1	ADE2+AsCpf1	∆sae2	Δ20,CAGAAACAATCAGATTGATA	7	0.124105	0.111694
	2	ADE2+AsCpf1	∆sae2	Δ6,ACAATC	8	0.141834
	3	ADE2+AsCpf1	∆sae2	Δ5,ATCAG	12	0.212751
	4	ADE2+AsCpf1	∆sae2	Δ4,CAAT	15	0.265939
	5	ADE2+AsCpf1	∆sae2	Δ2,CA	5	0.0886462
	6	ADE2+AsCpf1	∆sae2	+2,GA	9	0.159563
	7	ADE2+AsCpf1	∆sae2	+6,AGATTT	4	0.070917
	8	ADE2+AsCpf1	∆sae2	Δ9++1,CAATCAGAT,G	3	0.0531877
					56404
WZ27		Target gene + editing tools	Host strain	Introduced mutant	Number	Percentage(‰)	Mutation efficiency(%)
		ADE2+AsCpf1	∆exo1	wild type	75492	999.047
	1	ADE2+AsCpf1	∆exo1	Δ4,CAAT	26	0.344079	0.0952835
	2	ADE2+AsCpf1	∆exo1	Δ2,CA	10	0.132338
	3	ADE2+AsCpf1	∆exo1	+3,AGA	16	0.211741
	4	ADE2+AsCpf1	∆exo1	+5,ATCAG	20	0.264676
				Total	75564
WZ28		Target gene + editing tools	Host strain	Introduced mutant	Number	Percentage‰	Mutation efficiency(%)
		ADE2+AsCpf1	∆exo1	wild type	66341	999.066
	1	ADE2+AsCpf1	∆exo1	Δ4,CAAT	27	0.406608	0.0933693
	2	ADE2+AsCpf1	∆exo1	Δ2,CA	8	0.120476
	3	ADE2+AsCpf1	∆exo1	+6,AATCAG	12	0.180715
	4	ADE2+AsCpf1	∆exo1	+8,ACAATCAG	15	0.225893
					66403

## Sheet: Diversity of pFPS1 and pGPD1
Sample Number	Mutant Number
WZ1	Mutation types	Target gene + gRNA	Host strain	Introduced mutant	Number	Percentage‰	Mutation efficiency(%)
		FPS1+gRNA1	WT	wild type	189885	1000
	0	FPS1+gRNA1	WT	Mutant	0	0	0
				Total	189885
WZ2		Target gene + gRNA	Host strain	Introduced mutant	Number	Percentage‰	Mutation efficiency(%)
		FPS1+gRNA2	WT	wild type	8988	774.761
	1	FPS1+gRNA2	WT	Δ18++9, CAGGAAGTGGATTAAAAA, GTGCAATAT	1079	93.0092	22.5239
	2	FPS1+gRNA2	WT	Δ18++7,CAGGAAGTGGATTAAAAA, GTGCAAT	632	54.4781
	3	FPS1+gRNA2	WT	Δ5, GGAAG	366	31.549
	4	FPS1+gRNA2	WT	Δ6, GGAAGT	320	27.5838
	5	FPS1+gRNA2	WT	Δ20, AAAAACAGGAAGTGGATTAA	105	9.05094
	6	FPS1+gRNA2	WT	Δ17++4, AAAACAGGAAGTGGATT,GTGC	52	4.48237
	7	FPS1+gRNA2	WT	Δ47, TGCACTTTTTCCACCAAGAAAAACAGGAAGTGGATTAAAAAATCAAC	25	2.15499
	8	FPS1+gRNA2	WT	Δ21++3, CAGGAAGTGGATTAAAAAATC,GTG	13	1.12059
	9	FPS1+gRNA2	WT	Δ5++2, TTATT,GC	9	0.775795
	10	FPS1+gRNA2	WT	Δ39++12, CAGGAAGTGGATTAAAAAATCAACAAAGTATAACGCCTA, GTGCAATATATC	7	0.603396
	11	FPS1+gRNA2	WT	mismatch, CACCAA->TTGGTG	3	0.258598
	12	FPS1+gRNA2	WT	Δ1+Δ1, A, A	2	0.172399
				Total	11601
WZ3		Introduced mutant	Target gene + gRNA	Host strain	Number	Percentage‰	Mutation efficiency(%)
		FPS1+gRNA2	WT	wild type	0	0
	1	FPS1+gRNA3	WT	Δ1, A	27364	779.868	100
	2	FPS1+gRNA3	WT	Δ11, ATAAAACAAGA	4805	136.941
	3	FPS1+gRNA3	WT	Δ7, ACAAGAT	2190	62.4145
	4	FPS1+gRNA3	WT	Δ42, AGATAAAACAAGATATATTGCACTTTTTCCACCAAGAAAAAC	127	3.61947
	5	FPS1+gRNA3	WT	Δ17++6, ATAAAACAAGATATATT,GGCCGG	122	3.47697
	6	FPS1+gRNA3	WT	Δ34, GGCCCTTTTTGCGGAAAAGATAAAACAAGATATA	121	3.44847
	7	FPS1+gRNA3	WT	Δ27, TTTTTGCGGAAAAGATAAAACAAGATA	83	2.36548
	8	FPS1+gRNA3	WT	Δ17, AAAACAAGATATATTGC	81	2.30848
	9	FPS1+gRNA3	WT	Δ17++11, AACAAGATATATTGCAC,TCCACTTCCTG	80	2.27998
	10	FPS1+gRNA3	WT	+2, AT	35	0.997492
	11	FPS1+gRNA3	WT	Δ44, CCTTTTTGCGGAAAAGATAAAACAAGATATATTGCACTTTTTCC	26	0.740994
	12	FPS1+gRNA3	WT	Δ22, AACAAGATATATTGCACTTTTT	23	0.655495
	13	FPS1+gRNA3	WT	Δ42, AACAAGATATATTGCACTTTTTCCACCAAGAAAAACAGGAAG	20	0.569995
	14	FPS1+gRNA3	WT	Δ4++5, CAAG,GTGCA	3	0.0854993
	15	FPS1+gRNA3	WT	mismatch++Δ4, A->C,AGAT	2	0.0569995
	16	FPS1+gRNA3	WT	mismatch++Δ2, A->G,AT	2	0.0569995
	17	FPS1+gRNA3	WT	Δ14, AAGATATATTGCAC	2	0.0569995
	18	FPS1+gRNA3	WT	Δ1+Δ5,AA,GGAAG	2	0.0569995
				Total	35088
WZ4		Target gene + gRNA	Host strain	Introduced mutant	Number	Percentage‰	Mutation efficiency(%)
		GPD1+gRNA1	WT	wild type	96825	999.979
	1	GPD1+gRNA1	WT	Δ19, ATCAGAATGGGTTCATCAA	2	0.0206554	0.00206554
				Total	96827
WZ5		Target gene + gRNA	Host strain	Introduced mutant	Number	Percentage‰	Mutation efficiency(%)
		GPD1+gRNA2	WT	wild type	61025	989.028
	1	GPD1+gRNA2	WT	Δ8,TATACTAC	413	6.69346	1.09721
	2	GPD1+gRNA2	WT	Δ21, AGTTATATATATACTACCATG	233	3.77621
	3	GPD1+gRNA2	WT	Δ37, GTAGTTATATATATACTACCATGAGTGAAACTGTTAC	11	0.178276
	4	GPD1+gRNA2	WT	Δ29, TATATACTACCATGAGTGAAACTGTTACG	9	0.145862
	5	GPD1+gRNA2	WT	Δ16, TATATACTACCATGAG	6	0.0972416
	6	GPD1+gRNA2	WT	Δ21+mismatch, TACTACCATGAGTGAAACTGT,T->C	3	0.0486208
	7	GPD1+gRNA2	WT	Δ2, TA	2	0.0324139
				Total	61702
WZ6		Target gene + gRNA	Host strain	Introduced mutant	Number	Percentage‰	Mutation efficiency(%)
		GPD1+gRNA3	WT	wild type	81560	999.559
	1	GPD1+gRNA3	WT	Δ7, ACATAAG	34	0.416687	0.0441198
	2	GPD1+gRNA3	WT	Δ1+mismatch+mismatch,C,TG->AA,G->A	2	0.024511
				Total	81596
WZ7		Target gene + gRNA	Host strain	Introduced mutant	Number	Percentage‰	Mutation efficiency(%)
		FPS1+gRNA1	MT	wild type	30833	1000
		FPS1+gRNA1	MT	Mutant	0	0	0
				Total	30833
WZ8		Target gene + gRNA	Host strain	Introduced mutant	Number	Percentage‰	Mutation efficiency(%)
		FPS1+gRNA2	MT	wild type		0
	1	FPS1+gRNA2	MT	Δ4,AGGA	28702	803.662	100
	2	FPS1+gRNA2	MT	Δ18++9,AAAAACAGGAAGTGGATT,GTGCAATAT	1448	40.5443
	3	FPS1+gRNA2	MT	Δ13++4,CAGGAAGTGGATT,GTGC	1324	37.0723
	4	FPS1+gRNA2	MT	Δ9,AGGAAGTGG	761	21.3082
	5	FPS1+gRNA2	MT	Δ20++3,CAGGAAGTGGATTAAAAAAT,GTG	544	15.2321
	6	FPS1+gRNA2	MT	Δ14++6,AAGTGGATTAAAAA,GTGTGT	641	17.9481
	7	FPS1+gRNA2	MT	Δ20++1,CAGGAAGTGGATTAAAAAAT,A	298	8.34407
	8	FPS1+gRNA2	MT	Δ33,TTTCCACCAAGAAAAACAGGAAGTGGATTAAAA	366	10.2481
	9	FPS1+gRNA2	MT	Δ20++6,CAGGAAGTGGATTAAAAAAT,GTGCAC	304	8.51207
	10	FPS1+gRNA2	MT	Δ11++4,AAACAGGAAGT,AACA	144	4.03203
	11	FPS1+gRNA2	MT	Δ15,AAGTGGATTAAAAAA	115	3.22003
	12	FPS1+gRNA2	MT	Δ3+Δ1,AAG,A	203	5.68405
	13	FPS1+gRNA2	MT	Δ11++1,GGAAGTGGATTAAA,C	172	4.81604
	14	FPS1+gRNA2	MT	Δ1+mismatch,A,A->G	133	3.72403
	15	FPS1+gRNA2	MT	Δ10++6,AAGTGGATTA,TGGATT	95	2.66002
	16	FPS1+gRNA2	MT	Δ14++1,GGAAGTGGATTAAA,C	88	2.46402
	17	FPS1+gRNA2	MT	+33,GTGGGTGTGGTGTGGGTGTGGTGTGTGGGTGTG	68	1.90402
	18	FPS1+gRNA2	MT	Δ4++7,GAAG,AGGTGGA	58	1.62401
	19	FPS1+gRNA2	MT	Δ10++9,CAGGAAGTGG,GTGCAATAT	54	1.51201
	20	FPS1+gRNA2	MT	Δ13++27,CAGGAAGTGGATT,GTGGGTGTGGGTGTGGTGTGTGTGGTG	41	1.14801
	21	FPS1+gRNA2	MT	Δ71,TTTTGCGGAAAAGATAAAACAAGATATATTGCACTTTTTCCACCAAGAAAAACAGGAAGTGGATTAAAAAA	33	0.924007
	22	FPS1+gRNA2	MT	Δ11++8,AAGTGGATTAA,GTGTGGTT	17	0.476004
	23	FPS1+gRNA2	MT	Δ4+Δ5+2,AGGA,TATTT,GC	14	0.392003
	24	FPS1+gRNA2	MT	Δ6++10,CAGGAA,GTGTGTGGGT	14	0.392003
	25	FPS1+gRNA2	MT	Δ20,AAAAACAGGAAGTGGATTAA	13	0.364003
	26	FPS1+gRNA2	MT	Δ12++6,GAAGTGGATTAA,AAGTGG	12	0.336003
	27	FPS1+gRNA2	MT	Δ11++15,CAGGAAGTGGA,GTGCAATATATCTTG	9	0.252002
	28	FPS1+gRNA2	MT	+3,GGG	8	0.224002
	29	FPS1+gRNA2	MT	Δ6+Δ11,AGGAAG,TAAAAAATCAA	5	0.140001
	30	FPS1+gRNA2	MT	Δ6++5,GGAAGT,GAGTG	4	0.112001
	31	FPS1+gRNA2	MT	mismatch+Δ4,CACCAA->TTGGTG,AGGA	3	0.0840007
	32	FPS1+gRNA2	MT	Δ6++7,AGGAAG,TGGATTT	3	0.0840007
	33	FPS1+gRNA2	MT	Δ33,AAAACAAGATATATTGCACTTTTTCCACCAAGA	2	0.0560004
	34	FPS1+gRNA2	MT	Δ35,ACTTTTTCCACCAAGAAAAACAGGAAGTGGATTAA	2	0.0560004
	35	FPS1+gRNA2	MT	Δ1,G	2	0.0560004
	36	FPS1+gRNA2	MT	Δ18++42,CAGGAAGTGGATTAAAAA,CAAGATATATTGCACTTTTTCCACCAAGAAAAAGTGCAATAT	2	0.0560004
	37	FPS1+gRNA2	MT	Δ39,AGATATATTGCACTTTTTCCACCAAGAAAAACAGGAAGT	2	0.0560004
	38	FPS1+gRNA2	MT	mismatch,AAGTGGA->TGGATAT	2	0.0560004
	39	FPS1+gRNA2	MT	Δ15++11,CAGGAAGTGGATTAA,GTGCAATATAT	2	0.0560004
	40	FPS1+gRNA2	MT	Δ1++2,A,GT	2	0.0560004
	41	FPS1+gRNA2	MT	Δ4+mismatch,TTTA,TT->GC	2	0.0560004
	42	FPS1+gRNA2	MT	Δ9++5,GGAAGTGGA,TGGAT	2	0.0560004
				Total	35714
WZ9		Target gene + gRNA	Host strain	Introduced mutant	Number	Percentage‰	Mutation efficiency(%)
		FPS1+gRNA3	MT	wild type		0
	1	FPS1+gRNA3	MT	Δ1,A	8496	597.174	100
	2	FPS1+gRNA3	MT	Δ7,ACAAGAT	3536	248.542
	3	FPS1+gRNA3	MT	Δ12,ATAAAACAAGAT	1152	80.9728
	4	FPS1+gRNA3	MT	Δ12,CAAGATATATTG	760	53.4196
	5	FPS1+gRNA3	MT	Δ22,GGAAAAGATAAAACAAGATATA	46	3.23329
	6	FPS1+gRNA3	MT	Δ21,ACAAGATATATTGCACTTTTT	67	4.70936
	7	FPS1+gRNA3	MT	+2,AT	34	2.38982
	8	FPS1+gRNA3	MT	Δ20++16,TAAAACAAGATATATTGCAC,GTTAATCCACTTCCTG	22	1.54636
	9	FPS1+gRNA3	MT	Δ19,AAACAAGATATATTGCACT	20	1.40578
	10	FPS1+gRNA3	MT	Δ16,AAAAGATAAAACAAGA	14	0.984044
	11	FPS1+gRNA3	MT	Δ33,GGCCCTTTTTGCGGAAAAGATAAAACAAGATAT	12	0.843467
	12	FPS1+gRNA3	MT	Δ5,AAGAT	6	0.421733
	13	FPS1+gRNA3	MT	Δ5++4,GATAT,TAAA	4	0.281156
	14	FPS1+gRNA3	MT	Δ20,GGAAAAGATAAAACAAGATA	4	0.281156
	15	FPS1+gRNA3	MT	Δ5++2,GATAT,TA	4	0.281156
	16	FPS1+gRNA3	MT	Δ5++4+mismatch,AACAAGAT,CAAG,T->C	4	0.281156
	17	FPS1+gRNA3	MT	Δ79,AGTTAAAAGCGGGGAACAGTGTGAATCCGGAGACGGCAAGATTGCCCGGCCCTTTTTGCGGAAAAGATAAAACAAGATA	4	0.281156
	18	FPS1+gRNA3	MT	Δ1+Δ2,A,AT	4	0.281156
	19	FPS1+gRNA3	MT	Δ2,AA	4	0.281156
	20	FPS1+gRNA3	MT	Δ1++2,A,AT	4	0.281156
	21	FPS1+gRNA3	MT	Δ16,AAACAAGATATATTGC	2	0.140578
	22	FPS1+gRNA3	MT	Δ1+Δ9,A,AAACAAGAT	2	0.140578
	23	FPS1+gRNA3	MT	Δ6++3,AACAAG,TAT	2	0.140578
	24	FPS1+gRNA3	MT	Δ10,ATAAAACAAG	2	0.140578
	25	FPS1+gRNA3	MT	Δ3,AAG	2	0.140578
	26	FPS1+gRNA3	MT	Δ11,ATAAAACAAGA	2	0.140578
	27	FPS1+gRNA3	MT	Δ1+Δ2,C,AT	2	0.140578
	28	FPS1+gRNA3	MT	Δ1++4,A,ATAT	2	0.140578
	29	FPS1+gRNA3	MT	Δ5++2,CAAGA,AC	2	0.140578
	30	FPS1+gRNA3	MT	Δ1+Δ4,A,AAGA	2	0.140578
	31	FPS1+gRNA3	MT	Δ18++8,AACAAGATATATTGCACT,ATATCACG	2	0.140578
	32	FPS1+gRNA3	MT	mismatch+Δ2,A->G,TA	2	0.140578
	33	FPS1+gRNA3	MT	Δ8++4,ACAAGATA,CCGA	2	0.140578
	34	FPS1+gRNA3	MT	Δ7,AAGATAT	2	0.140578
	35	FPS1+gRNA3	MT	Δ4,AAAC	2	0.140578
				Total	14227
WZ10		Target gene + gRNA	Host strain	Introduced mutant	Number	Percentage‰	Mutation efficiency(%)
		GPD1+gRNA1	MT	wild type		0
	1	GPD1+gRNA1	MT	Δ14,ATCAGAATGGGTTC	25152	607.683	100
	2	GPD1+gRNA1	MT	Δ4,AGAA	13703	331.07
	3	GPD1+gRNA1	MT	Δ21,CAAGTATCAGAATGGGTTCAT	1434	34.646
	4	GPD1+gRNA1	MT	Δ1,T	560	13.5298
	5	GPD1+gRNA1	MT	Δ9,TATCAGAAT	125	3.02005
	6	GPD1+gRNA1	MT	Δ24,CCGCACAACAAGTATCAGAATGGG	126	3.04421
	7	GPD1+gRNA1	MT	Δ1++4,A,TGGG	73	1.76371
	8	GPD1+gRNA1	MT	Δ14,AAGTATCAGAATGG	34	0.821454
	9	GPD1+gRNA1	MT	mismatch+Δ1,G->A,G	47	1.13554
	10	GPD1+gRNA1	MT	mismatch,CAGAA->TGGGT	36	0.869775
	11	GPD1+gRNA1	MT	Δ15++2,CAAGTATCAGAATGG,AA	21	0.507369
	12	GPD1+gRNA1	MT	Δ36,TTTTTCCGCACAACAAGTATCAGAATGGGTTCATCA	27	0.652331
	13	GPD1+gRNA1	MT	Δ26,CACAACAAGTATCAGAATGGGTTCAT	11	0.265765
	14	GPD1+gRNA1	MT	Δ10++3,,CAGAATGGGT,ATA	16	0.386567
	15	GPD1+gRNA1	MT	+3,TGG	12	0.289925
	16	GPD1+gRNA1	MT	Δ12++1,ATCAGAATGGGT,C	5	0.120802
	17	GPD1+gRNA1	MT	Δ19,ATCAGAATGGGTTCATCAA	2	0.0483209
	18	GPD1+gRNA1	MT	Δ21,CACAACAAGTATCAGAATGGG	2	0.0483209
	19	GPD1+gRNA1	MT	Δ23,TATCAGAATGGGTTCATCAAATC	4	0.0966417
				Total	41390
WZ11		Target gene + gRNA	Host strain	Introduced mutant	Number	Percentage‰	Mutation efficiency(%)
	0	GPD1+gRNA2	MT	wild type	179198	994.688
	1	GPD1+gRNA2	MT	Δ8,TATACTAC	678	3.76343	0.531209
	2	GPD1+gRNA2	MT	Δ21,AGTTATATATATACTACCATG	185	1.02689
	3	GPD1+gRNA2	MT	Δ2,TA	32	0.177625
	4	GPD1+gRNA2	MT	Δ14,ATATATATACTACC	9	0.049957
	5	GPD1+gRNA2	MT	Δ5++1,CTACC,T	9	0.049957
	6	GPD1+gRNA2	MT	Δ29,AGTTTCGTAGTTATATATATACTACCATG	8	0.0444062
	7	GPD1+gRNA2	MT	+10,CCATGCCATG	4	0.0222031
	8	GPD1+gRNA2	MT	+5,CCATA	4	0.0222031
	9	GPD1+gRNA2	MT	+8,CATGCATG	4	0.0222031
	10	GPD1+gRNA2	MT	Δ16,TATATATATACTACCA	3	0.0166523
	11	GPD1+gRNA2	MT	Δ18,TAGTTATATATATACTAC	3	0.0166523
	12	GPD1+gRNA2	MT	Δ37,CGTAGTTATATATATACTACCATGAGTGAAACTGTTA	3	0.0166523
	13	GPD1+gRNA2	MT	Δ13,ATATACTACCATG	3	0.0166523
	14	GPD1+gRNA2	MT	Δ32,GTAGTTATATATATACTACCATGAGTGAAACT	2	0.0111016
	15	GPD1+gRNA2	MT	Δ42,GTTTCGTAGTTATATATATACTACCATGAGTGAAACTGTTAC	2	0.0111016
	16	GPD1+gRNA2	MT	Δ16,CATGAGTGAAACTGTT	2	0.0111016
	17	GPD1+gRNA2	MT	Δ7,CCATGAG	2	0.0111016
	18	GPD1+gRNA2	MT	+4,CATG	2	0.0111016
	19	GPD1+gRNA2	MT	+6++3,TTGGTA,CAT	2	0.0111016
				Total	180155
WZ12		Target gene + gRNA	Host strain	Introduced mutant	Number	Percentage‰	Mutation efficiency(%)
		GPD1+gRNA3	MT	wild type	42689	302.227
	1	GPD1+gRNA3	MT	Δ7,ACATAAG	98433	696.881	69.7773
	2	GPD1+gRNA3	MT	Δ17,ACATAAGACATCAAGAA	100	0.707975
	3	GPD1+gRNA3	MT	Δ8+mismatch,ACAACATG,AA->TT	5	0.0353987
	4	GPD1+gRNA3	MT	Δ32,TACATAAGACATCAAGAAACAATTGTATATTG	3	0.0212392
	5	GPD1+gRNA3	MT	Δ1++5,T,AGACA	3	0.0212392
	6	GPD1+gRNA3	MT	Δ4++7,TAAG,GACACAC	3	0.0212392
	7	GPD1+gRNA3	MT	Δ2++8,AA,TAAGACAT	2	0.0141595
	8	GPD1+gRNA3	MT	Δ22,ACTCTCCTACATAAGACATCAA	2	0.0141595
	9	GPD1+gRNA3	MT	Δ14,AAGACATCAAGAAA	2	0.0141595
	10	GPD1+gRNA3	MT	Δ1+Δ5,T,ATAAG	2	0.0141595
	11	GPD1+gRNA3	MT	Δ29,CTTACTCTCCTACATAAGACATCAAGAAA	2	0.0141595
	12	GPD1+gRNA3	MT	Δ4++1,TAAG,T	2	0.0141595
				Total	141248
