# Supplementary material for: Modulating DNA Repair Pathways to Diversify Genomic Alterations in Saccharomyces cerevisiae
Source: Microbiol Spectr. 2022 Mar 30;10(2):e02326-21. doi: 10.1128/spectrum.02326-21 (PMC9045378; doi:10.1128/spectrum.02326-21)
Supplement: SUPPLEMENTAL FILE 3 — Supplemental material. Download SPECTRUM02326-21_Supp_3_seq12.xlsx, XLSX file, 0.02 MB [file spectrum02326-21_supp_3_seq12.xlsx]

## Sheet: Dataset 1
Supplementary Dataset 2. Primers used in this study
Name	Sequence (5' → 3')	Application
Primers for constructing genome editing plasmids to mutate URA3
tCYC1-F	CCATCACCATCACCATTAAATCATGTAATTAGTTATGT	Forward primer for amplifying the linear vector of p423-GAL-L12
pGAL-R	TTGAGTATTTCTTATCCATCCAAGCTTAATATTCCCTA	Reverse primer for amplifying the linear vector of p423-GAL-L12
SpCas9-F	TAGGGAATATTAAGCTTGGATGGATAAGAAATACTCAA	Forward primer for amplifying the SpCas9 expression cassette from pCAS plasmids
SpCas9-R	ACATAACTAATTACATGATTTAATGGTGATGGTGATGG	Reverse primer for amplifying the SpCas9 expression cassette from pCAS plasmids
gRNA(URA3-1)-LF	TCGAGGTCGATCCCCCCGGGTACATGAGAAGAACGGCAT	Amplify the SNR52 promoter and left part of URA3 specific gRNA (URA3-1) expression cassette
gRNA(URA3-1)-LR	CTAACAATACCTGGGCCCACAAAGTCCCATTCGCCACCC	Amplify the SNR52 promoter and left part of URA3 specific gRNA (URA3-1) expression cassette
gRNA(URA3-1)-RF	GTGGGCCCAGGTATTGTTAGGTTTTAGAGCTAGAAATAG	Amplify the SNR52 terminator and right part of URA3 specific gRNA (URA3-1) expression cassette
gRNA(URA3-1)-RR	GGCTTCTAATCCGTCCCGGGCACATATTCCATACATTAA	Amplify the SNR52 terminator and right part of URA3 specific gRNA (URA3-1) expression cassette
423-SpCas9-F	GGTGGAGGGCCAAAAAAGAAAAGAAAAGTTGAAGAT	Forward primer for amplifying the linear vector of p423-GAL-SpCas9
423-SpCas9-F	CAAGCTTAATATTCCCTATAGTGAGTCGTATTACAGCT	Reverse primer for amplifying the linear vector of p423-GAL-SpCas9
AsCpf1-F	TAGGGAATATTAAGCTTGATGACACAGTTCGAGGGCTT	Forward primer for amplifying the AsCpf1 coding region from the plasmid pCDNA3.1-hAsCpf1
AsCpf1-R	TTTTTGGCCCTCCACCGTTGCGCAGCTCCTGGATGT	Reverse primer for amplifying the AsCpf1 coding region from the plasmid pCDNA3.1-hAsCpf1
crRNA(URA3)-F	TGTAGATCTAAAAACACATGTGGATATCTTTTTATTTTTTGTCACTATT	Forward primer for introducing the crRNA fragment containing crRNA scaffold sequence and 23-bp specific sequence for URA3 into the p423-GAL-AsCpf1 plasmid
crRNA(URA3)-R	GTGTTTTTAGATCTACAAGAGTAGAAATTAAAAGTCCCATTCGCCACCC	Reverse primer for introducing the crRNA fragment containing crRNA scaffold sequence and 23-bp specific sequence for URA3 into the p423-GAL-AsCpf1 plasmid
R12-F	TCGAGGTCGATCCCCCCGGGCACGGATTAGAAGCCGCCG	Forward primer for amplifying the expression cassette containing the TALEN module that binds to the 12-bp right target sequence from the p425-GAL-R12 plasmid
R12-R	GGCTTCTAATCCGTGCCCGGGAGCTTGCAAATTAAAGCC	Reverse primer for amplifying the expression cassette containing the TALEN module that binds to the 12-bp right target sequence from the p425-GAL-R12 plasmid
N863A-F	TAACGCGTTCTGATAAAGCTCGTGGTAAATCGGATAACGT	Forward primer for introducing the point mutation of N863A into the SpCas9 protein of p423-gRNA(URA3-1)-SpCas9
N863A-R	TTATCCGATTTACCACGAGCTTTATCAGAACGCGTTAAGA	Reverse primer for introducing the point mutation of N863A into the SpCas9 protein of p423-gRNA(URA3-1)-SpCas9
gRNA(URA3-2)-F	TATCTTGACTGATTTTTCCATGTTTTTAGTAAACAAATTT	Forward primer for introducing specific gRNA (URA3-2) for URA3 into the p423-gRNA(URA3-1)-SpCas9 plasmid by replacing the specific gRNA (URA3-1) of URA3
gRNA(URA3-2)-R	TGGAAAAATCAGTCAAGATAAAAGTCCCATTCGCCACCCG	Reverse primer for introducing specific gRNA (URA3-2) for URA3 into the p423-gRNA(URA3-1)-SpCas9 plasmid by replacing the specific gRNA (URA3-1) of URA3
gRNA(URA3-3)-LF	CCGATTATTTAAAGCTGCAGTACATGAGAAGAACGGCATA	Amplify the SNR52 promoter and left part of URA3 specific gRNA (URA3-3) expression cassette
gRNA(URA3-3)-LR	TGGAAAAATCAGTCAAGATAAAAGTCCCATTCGCCACCCG	Amplify the SNR52 promoter and left part of URA3 specific gRNA (URA3-3) expression cassette
gRNA(URA3-3)-RF	TATCTTGACTGATTTTTCCAGTTTTAGAGCTAGAAATAGC	Amplify the SNR52 terminator and right part of URA3 specific gRNA (URA3-3) expression cassette
gRNA(URA3-3)-RR	ATATATATCGTATGCTGCAGCACATATTCCATACATTAAA	Amplify the SNR52 terminator and right part of URA3 specific gRNA (URA3-3) expression cassette
Primers for constructing genome editing plasmids to mutate ADE2
gRNA(ADE2)-F	ACTTGAAGATTCTTTAGTGTgttttagagctagaaatag	Forward primer to replace the 20-bp specific sequence of p423-gRNA(URA3-1)-SpCas9 for constructing p423-gRNA(ADE2)-SpCas9 plasmid
gRNA(ADE2)-R	ACACTAAAGAATCTTCAAGTaaagtcccattcgccaccc	Reverse primer to replace the 20-bp specific sequence of p423-gRNA(URA3-1)-SpCas9 for constructing p423-gRNA(ADE2)-SpCas9 plasmid
crRNA(ADE2)-F	TTCTCCAGAAACAATCAGATtttattttttgtcactatt	Forward primer to replace the 23-bp specific sequence of p423-crRNA(URA3)-AsCpf1 for constructing p423-crRNA(ADE2)-AsCpf1 plasmid
crRNA(ADE2)-R	TGATTGTTTCTGGAGAAGGGatctacaagagtagaaatt	Reverse primer to replace the 23-bp specific sequence of p423-crRNA(URA3)-AsCpf1 for constructing p423-crRNA(ADE2)-AsCpf1 plasmid
Primers for constructing plasmids to express wild type or mutant DNA repair proteins
TEF1-F	GCTCTAGAACTAGTGGATCCCACACACCATAGCTTCAAAA	Forward primer for amplifying the TEF1 promoter
TEF1-T8-R	TCCTGCAGCCCGGGGGATCCTTTGAAAGATGATACTCTTTATTCCTACATAAGTAAATGAGTTTATATATTTGTAATTAAAACTTAGAT	Reverse primer for amplifying the TEF1 promoter and containing the Tsynth8 terminitor at the 5´ flanking region
315-TEF1-T8-F	TATATAAACTCATTTACTTATGTAGGAATAAAGAGTATCA	Forward primer for amplifying the linear vector of p315-TEF1-T8
315-TEF1-T8-R	TTTGTAATTAAAACTTAGATTAGATTGCTATGCTTTCTTT	Reverse primer for amplifying the linear vector of p315-TEF1-T8
MRE11-H125N-LF	ATCTAAGTTTTAATTACAAAATGGACTATCCTGATCCAGA	Forward primer for amplifying the left part of Mre11 coding sequence
MRE11-H125N-LR	CCCGACGCATCATCATTATTACCTGATATGC	Revsere primer for amplifying the left part of Mre11 coding sequence and containng the point mutaiton of MRE11-H125N
MRE11-H125N-RF	GCATATCAGGTAATAATGATGATGCGTCGGG	Forward primer for amplifying the right part of Mre11 coding sequence and containng the point mutaiton of MRE11- H125N
MRE11-H125N-RR	TAAGTAAATGAGTTTATATACTATTTTCTTTTCTTAGCAA	Revsere primer for amplifying the right part of Mre11 coding sequence
MRE11- P110L -LR	AAATATTAAAGTTGAGGTCCTCATAGTTAA	Revsere primer for amplifying the left part of Mre11 coding sequence and containng the point mutaiton of MRE11-P110L
MRE11-P110L -RF	TTAACTATGAGGACCTCAACTTTAATATTT	Forward primer for amplifying the right part of Mre11 coding sequence and containng the point mutaiton of MRE11-P110L
Sae2 S267E-LF	ATCTAAGTTTTAATTACAAAATGGTGACTGGTGAAGAAAA	Forward primer for amplifying the left part of Sae2 coding sequence
Sae2 S267E-LR	CAAAACCTGGGGGTTCTTTTGATCTATTCC	Revsere primer for amplifying the left part of Sae2 coding sequence and containng the point mutaiton of SAE2-S267E
Sae2 S267E-RF	GGAATAGATCAAAAGAACCCCCAGGTTTTG	Forward primer for amplifying the right part of Sae2 coding sequence and containng the point mutaiton of SAE2-S267E
Sae2 S267E-RR	TAAGTAAATGAGTTTATATATTAACATCTAGCATATATCT	Revsere primer for amplifying the right part of Sae2 coding sequence
OE-FUN30-F	ATCTAAGTTTTAATTACAAAATGAGTGGTTCGCATTCAAA	Forward primer for amplifying the Fun30 coding sequence
OE-FUN30-R	TAAGTAAATGAGTTTATATATTATTCTTTGGTTCCCTTC	Reverse primer for amplifying the Fun30 coding sequence
OE-EXO1-F	ATCTAAGTTTTAATTACAAAATGGGTATCCAAGGTCTT	Forward primer for amplifying the Exo1 coding sequence
OE-EXO1-R	TAAGTAAATGAGTTTATATATTATTTACCTTTATAAACA	Reverse primer for amplifying the Exo1 coding sequence
OE-CDC9-F	ATCTAAGTTTTAATTACAAAATGCGCAGATTACTGACC	Forward primer for amplifying the Cdc9 coding sequence
OE-CDC9-R	TAAGTAAATGAGTTTATATACTAATTTTGCATGTGGGA	Reverse primer for amplifying the Cdc9 coding sequence
Primers for constructing genome editing plasmids to edit the synthetic minimal promoter (Pmini) or the native FPS1 and GPD1 promoter
crRNA(Pmini)-F	ATGTGATTTTTTTCTCTTTAGTTTATTTTTTGTCACTATT	Forward primer for introducing specific crRNA for the Pmini promoter into the p423-crRNA(URA3)-AsCpf1 plasmid by replacing the 23-bp specific crRNA sequence for URA3
crRNA(Pmini)-R	AAAGAGAAAAAAATCACATGCATCTACAAGAGTAGAAATT	Reverse primer for introducing specific crRNA for the Pmini promoter into the p423-crRNA(URA3)-AsCpf1 plasmid by replacing the 23-bp specific crRNA sequence for URA3
crRNA(FPS1-1)-F	GAAAAGATAAAACAAGATATATTTATTTTTTGTCACTATT	Forward primer for introducing specific crRNA (FPS1-1) for the FPS1 promoter into the p423-crRNA(URA3)-AsCpf1 plasmid by replacing the 23-bp specific crRNA sequence for URA3
crRNA(FPS1-1)-R	TATCTTGTTTTATCTTTTCCGATCTACAAGAGTAGAAATT	Reverse primer for introducing specific crRNA (FPS1-1) for the FPS1 promoter into the p423-crRNA(URA3)-AsCpf1 plasmid by replacing the 23-bp specific crRNA sequence for URA3
crRNA(FPS1-2)-F	CCAAGAAAAACAGGAAGTGGATTTATTTTTTGTCACTATT	Forward primer for introducing specific crRNA (FPS1-2) for the FPS1 promoter into the p423-crRNA(URA3)-AsCpf1 plasmid by replacing the 23-bp specific crRNA sequence for URA3
crRNA(FPS1-2)-R	CACTTCCTGTTTTTCTTGGTGATCTACAAGAGTAGAAATT	Reverse primer for introducing specific crRNA (FPS1-2) for the FPS1 promoter into the p423-crRNA(URA3)-AsCpf1 plasmid by replacing the 23-bp specific crRNA sequence for URA3
crRNA(FPS1-3)-F	ATTTTACCAAGTACGCTCGAGTTTATTTTTTGTCACTATT	Forward primer for introducing specific crRNA (FPS1-3) for the FPS1 promoter into the p423-crRNA(URA3)-AsCpf1 plasmid by replacing the 23-bp specific crRNA sequence for URA3
crRNA(FPS1-3)-R	CGAGCGTACTTGGTAAAATAAATCTACAAGAGTAGAAATT	Reverse primer for introducing specific crRNA (FPS1-3) for the FPS1 promoter into the p423-crRNA(URA3)-AsCpf1 plasmid by replacing the 23-bp specific crRNA sequence for URA3
crRNA(GPD1-1)-F	CACAACAAGTATCAGAATGGGTTTATTTTTTGTCACTATT	Forward primer for introducing specific crRNA (GPD1-1) for the GPD1 promoter into the p423-crRNA(URA3)-AsCpf1 plasmid by replacing the 23-bp specific crRNA sequence for URA3
crRNA(GPD1-1)-R	CATTCTGATACTTGTTGTGCGATCTACAAGAGTAGAAATT	Reverse primer for introducing specific crRNA (GPD1-1) for the GPD1 promoter into the p423-crRNA(URA3)-AsCpf1 plasmid by replacing the 23-bp specific crRNA sequence for URA3
crRNA(GPD1-2)-F	AGTTATATATATACTACCATGTTTATTTTTTGTCACTATT	Forward primer for introducing specific crRNA (GPD1-2) for the GPD1 promoter into the p423-crRNA(URA3)-AsCpf1 plasmid by replacing the 23-bp specific crRNA sequence for URA3
crRNA(GPD1-2)-R	TGGTAGTATATATATAACTACATCTACAAGAGTAGAAATT	Reverse primer for introducing specific crRNA (GPD1-2) for the GPD1 promoter into the p423-crRNA(URA3)-AsCpf1 plasmid by replacing the 23-bp specific crRNA sequence for URA3
crRNA(GPD1-3)-F	TTACTCTCCTACATAAGACATTTTATTTTTTGTCACTATT	Forward primer for introducing specific crRNA (GPD1-3) for the GPD1 promoter into the p423-crRNA(URA3)-AsCpf1 plasmid by replacing the 23-bp specific crRNA sequence for URA3
crRNA(GPD1-3)-R	GTCTTATGTAGGAGAGTAAGAATCTACAAGAGTAGAAATT	Reverse primer for introducing specific crRNA (GPD1-3) for the GPD11 promoter into the p423-crRNA(URA3)-AsCpf1 plasmid by replacing the 23-bp specific crRNA sequence for URA3
Sequencing primers
URA3-Seq	ATGTCGAAAGCTACATATAAGG	Used to sequence the URA3 gene
eGFP-Seq	TTGCCGGTGGTGCAGATGAA	Used to sequence the minP promoter controlling expression of eGFP
FPS1-Seq	AGAGTGATGATGTGAAGGTT	Used to sequence the FPS1 promoter
GPD1-Seq	TACCAGATCCAATCACAGTA	Used to sequence the GPD1 promoter
Specific gRNA and crRNA sequences
gRNA (URA3-1)	GTGGGCCCAGGTATTGTTAG	Specific gRNA sequence for SpCas9 to target the URA3 gene, located at +373 to +392 downstream of ATG
gRNA (URA3-2)	TATCTTGACTGATTTTTCCA	Specific gRNA sequence for SpCas9 N863A to target the URA3 gene, located at +189 to +208 downstream of ATG
gRNA (URA3-3)	TGTTTTTAGTAAACAAATTT	Specific gRNA sequence for SpCas9 N863A to target the URA3 gene, located at +161 to +180 downstream of ATG
crRNA (URA3)	CTAAAAACACATGTGGATATCTT	Specific crRNA sequence for AsCpf1 to target the URA3 gene, located at +172 to +194 downstream of ATG
crRNA (Pmini)	GCATGTGATTTTTTTCTCTTTAG	Specific crRNA sequence for AsCpf1 to target the synthetic minimal promoter (Pmini), located at -108 to -86 upstream of ATG
crRNA (FPS1-1)	TTATTTTACCAAGTACGCTCGAG	Specific crRNA sequence for AsCpf1 to target the FPS1 promoter, located at -166 to -144 upstream of ATG
crRNA (FPS1-2)	CACCAAGAAAAACAGGAAGTGGA	Specific crRNA sequence for AsCpf1 to target the FPS1 promoter, located at -131 to -109 upstream of ATG
crRNA (FPS1-3)	CGGAAAAGATAAAACAAGATATA	Specific crRNA sequence for AsCpf1 to target the FPS1 promoter, located at -48 to -26 upstream of ATG
crRNA (GPD1-1)	CGCACAACAAGTATCAGAATGGG	Specific crRNA sequence for AsCpf1 to target the GPD1 promoter, located at -240 to -218 upstream of ATG
crRNA (GPD1-2)	GTAGTTATATATATACTACCATG	Specific crRNA sequence for AsCpf1 to target the GPD1 promoter, located at -160 to -138 upstream of ATG
crRNA (GPD1-3)	TCTTACTCTCCTACATAAGACAT	Specific crRNA sequence for AsCpf1 to target the GPD1 promoter, located at -86 to -64 upstream of ATG
Amplicon sequencing to characterize the mutational diversity at FPS1 and GPD1 loci
FPS1+gRNA1-WT-F	ATCACGCCAAGAAAAACAGGAAGTGG	Forward primer for amplifying the Pfps1 fragment from the wild type edited populations generated by p423-crRNA(FPS1-1)-AsCpf1
FPS1+gRNA1-WT-R	CGATGTCTAGAACTATCATGTGTATG	Reverse primer for amplifying the Pfps1 fragment from the wild type edited populations generated by p423-crRNA(FPS1-1)-AsCpf1
FPS1+gRNA2-WT-F	TTAGGCGGAACAGTGTGAATCCGGAG	Forward primer for amplifying the Pfps1 fragment from the wild type edited populations generated by p423-crRNA(FPS1-2)-AsCpf1
FPS1+gRNA2-WT-R	TGACCAATTAGAATGTACCCTCGAGC	Reverse primer for amplifying the Pfps1 fragment from the wild type edited populations generated by p423-crRNA(FPS1-2)-AsCpf1
FPS1+gRNA3-WT-F	ACAGTGATAGTGAGAAGGCGCAATTC	Forward primer for amplifying the Pfps1 fragment from the wild type edited populations generated by p423-crRNA(FPS1-3)-AsCpf1
FPS1+gRNA3-WT-R	GCCAATATAAAGAAGAACAACCGACG	Reverse primer for amplifying the Pfps1 fragment from the wild type edited populations generated by p423-crRNA(FPS1-3)-AsCpf1
GPD1+gRNA1-WT-F	CAGATCGCCCTCCTGCGCGCGGCCTC	Forward primer for amplifying the Pgpd1 fragment from the wild type edited populations generated by p423-crRNA(GPD1-1)-AsCpf1
GPD1+gRNA1-WT-R	ACTTGAACGTAACAGTTTCACTCATG	Reverse primer for amplifying the Pgpd1 fragment from the wild type edited populations generated by p423-crRNA(GPD1-1)-AsCpf1
GPD1+gRNA2-WT-F	GATCAGCCGCACAACAAGTATCAGAA	Forward primer for amplifying the Pgpd1 fragment from the wild type edited populations generated by p423-crRNA(GPD1-2)-AsCpf1
GPD1+gRNA2-WT-R	TAGCTTTACAATATACAATTGTTTCT	Reverse primer for amplifying the Pgpd1 fragment from the wild type edited populations generated by p423-crRNA(GPD1-2)-AsCpf1
GPD1+gRNA3-WT-F	GGCTACCAGTTTCGTAGTTATATATA	Forward primer for amplifying the Pgpd1 fragment from the wild type edited populations generated by p423-crRNA(GPD1-3)-AsCpf1
GPD1+gRNA3-WT-R	CTTGTAAGTTAAGTTTAATCTATCAG	Reverse primer for amplifying the Pgpd1 fragment from the wild type edited populations generated by p423-crRNA(GPD1-3)-AsCpf1
FPS1+gRNA1-MT-F	GTGAAACCAAGAAAAACAGGAAGTGG	Forward primer for amplifying the Pfps1 fragment from the MRE11-H125N edited populations generated by p423-crRNA(FPS1-1)-AsCpf1
FPS1+gRNA1-MT-R	GTGGCCCTAGAACTATCATGTGTATG	Reverse primer for amplifying the Pfps1 fragment from the MRE11-H125N populations generated by p423-crRNA(FPS1-1)-AsCpf1
FPS1+gRNA2-MT-F	GTTTCGGGAACAGTGTGAATCCGGAG	Forward primer for amplifying the Pfps1 fragment from the MRE11-H125N edited populations generated by p423-crRNA(FPS1-2)-AsCpf1
FPS1+gRNA2-MT-R	CGTACGATTAGAATGTACCCTCGAGC	Reverse primer for amplifying the Pfps1 fragment from the MRE11-H125N edited populations generated by p423-crRNA(FPS1-2)-AsCpf1
FPS1+gRNA3-MT-F	GAGTGGATAGTGAGAAGGCGCAATTC	Forward primer for amplifying the Pfps1 fragment from the MRE11-H125N edited populations generated by p423-crRNA(FPS1-3)-AsCpf1
FPS1+gRNA3-MT-R	GGTAGCATAAAGAAGAACAACCGACG	Reverse primer for amplifying the Pfps1 fragment from the MRE11-H125N edited populations generated by p423-crRNA(FPS1-3)-AsCpf1
GPD1+gRNA1-MT-F	ACTGATGCCCTCCTGCGCGCGGCCTC	Forward primer for amplifying the Pgpd1 fragment from the MRE11-H125N edited populations generated by p423-crRNA(GPD1-1)-AsCpf1
GPD1+gRNA1-MT-R	ATGAGCACGTAACAGTTTCACTCATG	Reverse primer for amplifying the Pgpd1 fragment from the MRE11-H125N edited populations generated by p423-crRNA(GPD1-1)-AsCpf1
GPD1+gRNA2-MT-F	ATTCCTCCGCACAACAAGTATCAGAA	Forward primer for amplifying the Pgpd1 fragment from the MRE11-H125N edited populations generated by p423-crRNA(GPD1-2)-AsCpf1
GPD1+gRNA2-MT-R	CAAAAGTACAATATACAATTGTTTCT	Reverse primer for amplifying the Pgpd1 fragment from the MRE11-H125N edited populations generated by p423-crRNA(GPD1-2)-AsCpf1
GPD1+gRNA3-MT-F	CAACTACAGTTTCGTAGTTATATATA	Forward primer for amplifying the Pgpd1 fragment from the MRE11-H125N edited populations generated by p423-crRNA(GPD1-3)-AsCpf1
GPD1+gRNA3-MT-R	CACCGGAGTTAAGTTTAATCTATCAG	Reverse primer for amplifying the Pgpd1 fragment from the MRE11-H125N edited populations generated by p423-crRNA(GPD1-3)-AsCpf1
Amplicon sequencing to characterize the mutational diversity at URA3 and ADE2 loci
URA3-SpCas9-WT-F	ATCACGATTGGTAATACAGTCAAATT	Forward primer for amplifying the ura3 fragment from the wild type edited populations generated by p423-gRNA(URA3-1)-SpCas9
URA3-SpCas9-WT1-R	CGATGTTCTCCAGTAGCTAGGGAGCC	Reverse primer for amplifying the ura3 fragment from the wild type edited populations generated by p423-gRNA(URA3-1)-SpCas9
URA3-SpCas9-Mre11H125N-F	GGCTACATTGGTAATACAGTCAAATT	Forward primer for amplifying the ura3 fragment from the MRE11-H125N edited populations generated by p423-gRNA(URA3-1)-SpCas9
URA3-SpCas9-Mre11H125N-R	CTTGTATCTCCAGTAGCTAGGGAGCC	Reverse primer for amplifying the ura3 fragment from the MRE11-H125N edited populations generated by p423-gRNA(URA3-1)-SpCas9
URA3-SpCas9-∆sae2-F	AGTCAAATTGGTAATACAGTCAAATT	Forward primer for amplifying the ura3 fragment from the SAE2 mutantedited populations generated by p423-gRNA(URA3-1)-SpCas9
URA3-SpCas9-∆sae2-R	AGTTCCTCTCCAGTAGCTAGGGAGCC	Reverse primer for amplifying the ura3 fragment from the SAE2 mutantedited populations generated by p423-gRNA(URA3-1)-SpCas9
URA3-AsCpf1-WT-F	ATTCCTAAACTTGTGTGCTTCATTGG	Forward primer for amplifying the ura3 fragment from the wild type edited populations generated by p423-crRNA(URA3)-AsCpf1
URA3-AsCpf1-WT-R	CAAAAGTGTCAGCAAATTTTCTGTCT	Reverse primer for amplifying the ura3 fragment from the wild type edited populations generated by p423-crRNA(URA3)-AsCpf1
URA3-AsCpf1-Mre11H125N-F	GTTTCGAAACTTGTGTGCTTCATTGG	Forward primer for amplifying the ura3 fragment from the MRE11-H125N edited populations generated by p423-crRNA(URA3)-AsCpf1
URA3-AsCpf1-Mre11H125N-R	CGTACGTGTCAGCAAATTTTCTGTCT	Reverse primer for amplifying the ura3 fragment from the MRE11-H125N edited populations generated by p423-crRNA(URA3)-AsCpf1
ADE2-SpCas9-WT-F	CAACTACACGTTAATGGCTCCTTTTC	Forward primer for amplifying the ade2 fragment from the wild type edited populations generated by p423-gRNA(URA3-1)-SpCas9
ADE2-SpCas9-WT-R	CACCGGATTAAATGCTCTTTTTGAAT	Reverse primer for amplifying the ade2 fragment from the wild type edited populations generated by p423-gRNA(URA3-1)-SpCas9
ADE2-SpCas9-Mre11P110L-F	CACGATCACGTTAATGGCTCCTTTTC	Forward primer for amplifying the ade2 fragment from the MRE11-P110L edited populations generated by p423-gRNA(URA3-1)-SpCas9
ADE2-SpCas9-Mre11P110L-R	CACTCAATTAAATGCTCTTTTTGAAT	Reverse primer for amplifying the ade2 fragment from the MRE11-P110L edited populations generated by p423-gRNA(URA3-1)-SpCas9
ADE2-SpCas9-Mre11H125N-F	CAGGCGCACGTTAATGGCTCCTTTTC	Forward primer for amplifying the ade2 fragment from the MRE11-H125N edited populations generated by p423-gRNA(URA3-1)-SpCas9
ADE2-SpCas9-Mre11H125N-R	CATGGCATTAAATGCTCTTTTTGAAT	Reverse primer for amplifying the ade2 fragment from the MRE11-H125N edited populations generated by p423-gRNA(URA3-1)-SpCas9
ADE2-SpCas9-∆sae2-F	CATTTTCACGTTAATGGCTCCTTTTC	Forward primer for amplifying the ade2 fragment from the SAE2 mutant edited populations generated by p423-gRNA(URA3-1)-SpCas9
ADE2-SpCas9-∆sae2-R	CCAACAATTAAATGCTCTTTTTGAAT	Reverse primer for amplifying the ade2 fragment from the SAE2 mutant edited populations generated by p423-gRNA(URA3-1)-SpCas9
ADE2-SpCas9-∆exo1-F	CGGAATCACGTTAATGGCTCCTTTTC	Forward primer for amplifying the ade2 fragment from the EXO1 mutant edited populations generated by p423-gRNA(URA3-1)-SpCas9
ADE2-SpCas9-∆exo1-R	CTAGCTATTAAATGCTCTTTTTGAAT	Reverse primer for amplifying the ade2 fragment from the EXO1 mutant edited populations generated by p423-gRNA(URA3-1)-SpCas9
ADE2-SpCas9-∆fun30-F	CTATACCACGTTAATGGCTCCTTTTC	Forward primer for amplifying the ade2 fragment from the FUN30 mutant edited populations generated by p423-gRNA(URA3-1)-SpCas9
ADE2-SpCas9-∆fun30-R	CTCAGAATTAAATGCTCTTTTTGAAT	Reverse primer for amplifying the ade2 fragment from the FUN30 mutant edited populations generated by p423-gRNA(URA3-1)-SpCas9
ADE2-AsCpf1-WT-F	GACGACATGTGCTAACGATTGAGATT	Forward primer for amplifying the ade2 fragment from the wild type edited populations generated by p423-crRNA(URA3)-AsCpf1
ADE2-AsCpf1-WT-R	TAATCGGGACGTCTCACTGGCTTGTT	Reverse primer for amplifying the ade2 fragment from the wild type edited populations generated by p423-crRNA(URA3)-AsCpf1
ADE2-AsCpf1-Mre11H125N-F	TCATTCATGTGCTAACGATTGAGATT	Forward primer for amplifying the ade2 fragment from the MRE11-H125N edited populations generated by p423-crRNA(URA3)-AsCpf1
ADE2-AsCpf1-Mre11H125N-R	TCCCGAGGACGTCTCACTGGCTTGTT	Reverse primer for amplifying the ade2 fragment from the MRE11-H125N edited populations generated by p423-crRNA(URA3)-AsCpf1
ADE2-AsCpf1-∆sae2-F	TCGAAGATGTGCTAACGATTGAGATT	Forward primer for amplifying the ade2 fragment from the SAE2 mutant edited populations generated by p423-crRNA(URA3)-AsCpf1
ADE2-AsCpf1-∆sae2-R	TCGGCAGGACGTCTCACTGGCTTGTT	Reverse primer for amplifying the ade2 fragment from the SAE2 mutant edited populations generated by p423-crRNA(URA3)-AsCpf1
ADE2-AsCpf1-∆exo1-F	ACAGTGATGTGCTAACGATTGAGATT	Forward primer for amplifying the ade2 fragment from the EXO1 mutant edited populations generated by p423-crRNA(URA3)-AsCpf1
ADE2-AsCpf1-∆exo1-R	CAGATCGGACGTCTCACTGGCTTGTT	Reverse primer for amplifying the ade2 fragment from the EXO1 mutant edited populations generated by p423-crRNA(URA3)-AsCpf1
Primers for DNA repair gene deletion and verification
SAE2-F	CCAGTAATTGACGATGCGGA	Forward primer for amplifying the SAE2 mutant containing KanMX expression module with approximately 500-bp homologous sequences from BY4743 deletion collection
SAE2-R	AATGCGATGCATACTGCATA	Reverse primer for amplifying the SAE2 mutant containing KanMX expression module with approximately 500-bp homologous sequences from BY4743 deletion collection
SAE2-vf-F	TCAGGTATTGCTCTCTTTCC	Forward primer for verifying SAE2 deletion
SAE2-vf-R	TTACGATAGTGAACCTCTGC	Endogenous SAE2-specific reverse primer for verifying SAE2 deletion, negative control
MRE11-F	GAAACATGGGCACGCAGATT	Forward primer for amplifying the MRE11 mutant containing KanMX expression module with approximately 500-bp homologous sequences from BY4743 deletion collection
MRE11-R	AGGTTTTAAAGGAACAGGCA	Reverse primer for amplifying the MRE11 mutant containing KanMX expression module with approximately 500-bp homologous sequences from BY4743 deletion collection
MRE11-vf-F	TCCTTACCTTTGGCCATCAT	Forward primer for verifying MRE11 deletion
MRE11-vf-R	CCCGACGCATCATCATTATT	Endogenous SAE2-specific reverse primer for verifying MRE11 deletion, negative control
SAE2-F	CCAGTAATTGACGATGCGGA	Forward primer for amplifying 500-bp homologous sequence located at the upstream of the SAE2 gene from BY4741a
SAE2-LR	CTATGGTGTGTGGGCATATGCTCACATACAAACACCTAAT	Reverse primer for amplifying 500-bp homologous sequence located at the upstream of the SAE2 gene from BY4741a, containing sequence overlapped with the ZeoR expression cassette
ZeoR-F	CATATGCCCACACACCATAG	Forward primer for amplifying the ZeoR expression cassette
ZeoR-R	GATATCAGCTTGCAAATTAA	Reverse primer for amplifying the ZeoR expression cassette
SAE2-RF	TTAATTTGCAAGCTGATATCACGCCAGCGATCATCATTCT	Forward primer for amplifying 500-bp homologous sequence located at the downstream of the SAE2 gene from BY4741a, containing sequence overlapped with the ZeoR expression cassette
SAE2-R	AATGCGATGCATACTGCATA	Reverse primer for amplifying 500-bp homologous sequence located at the downstream of the SAE2 gene from BY4741a
ZeoR-vf-R	TCAGTCCTGCTCCTCGGCCA	ZeoR-specific reverse primer for verifying SAE2 deletion in SAE2 and MRE11 double deletion
RAD51-F	TTGGCCTTTCTACTATGCCA	Forward primer for amplifying the RAD51 mutant containing KanMX expression module with approximately 500-bp homologous sequences from BY4743 deletion collection
RAD51-R	TTCAGGGTATGCACCAGGAG	Reverse primer for amplifying the RAD51 mutant containing KanMX expression module with approximately 500-bp homologous sequences from BY4743 deletion collection
RAD51-vf-F	CACCACAATTCGCAAGAAAC	Forward primer for verifying RAD51 deletion
RAD51-vf-R	CGTATGCTTCATCCTCCATT	Endogenous RAD51-specific reverse primer for verifying RAD51 deletion, negative control
FUN30-F	GTGCTTGCGCACTATCCAGT	Forward primer for amplifying the FUN30 mutant containing KanMX expression module with approximately 500-bp homologous sequences from BY4743 deletion collection
FUN30-R	ATCTCCACGCTGGCCAATAT	Reverse primer for amplifying the FUN30 mutant containing KanMX expression module with approximately 500-bp homologous sequences from BY4743 deletion collection
FUN30-vf-F	CCATCAGCATCCACAATAAC	Forward primer for verifying FUN30 deletion
FUN30-vf-R	GGAACTCTCTCGCAAGGTTA	Endogenous FUN30-specific reverse primer for verifying FUN30 deletion, negative control
EXO1-F	CTTCGAAGTTTCTTAGTGAC	Forward primer for amplifying the EXO1 mutant containing KanMX expression module with approximately 500-bp homologous sequences from BY4743 deletion collection
EXO1-R	AGCAACGAGACGGTTCCGTT	Reverse primer for amplifying the EXO1 mutant containing KanMX expression module with approximately 500-bp homologous sequences from BY4743 deletion collection
EXO1-vf-F	ATGGCTCGTTACTATTAAGG	Forward primer for verifying EXO1 deletion
EXO1-vf-R	CTGCAGGTACTTATCAGTTG	Endogenous EXO1-specific reverse primer for verifying EXO1 deletion, negative control
MSH2-F	AAGGAGCTACTCAACATGAA	Forward primer for amplifying the MSH2 mutant containing KanMX expression module with approximately 500-bp homologous sequences from BY4743 deletion collection
MSH2-R	TTCTTCAGAAGACTTTGCGG	Reverse primer for amplifying the MSH2 mutant containing KanMX expression module with approximately 500-bp homologous sequences from BY4743 deletion collection
MSH2-vf-F	CTGTTGATTGAATGTCATGG	Forward primer for verifying MSH2 deletion
MSH2-vf-R	CCGTTACAGGGTCCAATTGG	Endogenous MSH2-specific reverse primer for verifying MSH2 deletion, negative control
KU70-F	TCGAGGAGAACTTCTAATAT	Forward primer for amplifying the KU70 mutant containing KanMX expression module with approximately 500-bp homologous sequences from BY4743 deletion collection
KU70-R	CGTAGATAAAATGGCACAAC	Reverse primer for amplifying the KU70 mutant containing KanMX expression module with approximately 500-bp homologous sequences from BY4743 deletion collection
KU70-vf-F	AATGGAAGCTGAAGTGCAAG	Forward primer for verifying KU70 deletion
KU70-vf-R	TACCTTCCTTGGCATCCTCT	Endogenous KU70-specific reverse primer for verifying KU70 deletion, negative control
DNL4-F	GCAATAATCAATGTATTGAA	Forward primer for amplifying the DNL4 mutant containing KanMX expression module with approximately 500-bp homologous sequences from BY4743 deletion collection
DNL4-R	CATTTAACCAGGTCTGTTAT	Reverse primer for amplifying the DNL4 mutant containing KanMX expression module with approximately 500-bp homologous sequences from BY4743 deletion collection
DNL4-vf-F	AGCTAAAGAAGAAGATATAT	Forward primer for verifying DNL4 deletion
DNL4-vf-R	ACCGCTGCTCTGTTGCAGAA	Endogenous DNL4-specific reverse primer for verifying DNL4 deletion, negative control
KanMX-vf-R	TTAGAAAAACTCATCGAGCA	KanMX-specific reverse primer for verifying single DNA repair gene deletion
Primers for introducing eGFP expression cassette at the PDC1 locus by replacing URA3 expression cassette
Pmini-F	GGCGCGCCCCTCCTTGAAAC	Forward primer for amplifying the synthetic minimal promoter Pmini
Pmini-R	TCCTCGCCCTTGCTCACCATTTTGTAATTAAAACTTAGAT	Reverse primer for amplifying the synthetic minimal promoter Pmini, containing sequence overlapped with eGFP gene
eGFP-F	ATGGTGAGCAAGGGCGAGGA	Forward primer for amplifying the eGFP coding region
eGFP-R	TTACTTGTACAGCTCGTCCA	Reverse primer for amplifying the eGFP coding region
CYC1-F	TGGACGAGCTGTACAAGTAAGCGGCCGCGTGTCGGGCCCG	Forward primer for amplifying the CYC1 terminator, containing sequence overlapped with eGFP gene
CYC1-R	CAGCTTGCAAATTAAAGCCT	Reverse primer for amplifying the CYC1 terminatori
PDC1-LF	TTATGTATGCTCTTCTGACT	Forward primer for amplifying 500-bp homologous sequence located at the upstream of the PDC1 gene from BY4741a
PDC1-LR	AGGCTTTAATTTGCAAGCTGTTTGATTGATTTGACTGTGT	Reverse primer for amplifying 500-bp homologous sequence located at the upstream of the PDC1 gene from BY4741a, containing sequence overlapped with the CYC1 terminator
PDC1-RF	AGGAGGGGCGCGCCGAGCTCGCGATTTAATCTCTAATTAT	Forward primer for amplifying 500-bp homologous sequence located at the downstream of the PDC1 gene from BY4741a, containing sequence overlapped with the Pmini promoter
PDC1-RR	TTTCAATCATTGGAGCAATC	Reverse primer for amplifying 500-bp homologous sequence located at the downstream of the PDC1 gene from BY4741a
PDC1-vf-F	CTGCACCCATACCTTCCTTA	Forward primer for verifying the replacement of URA3 expression cassette with eGFP expression cassette
eGFP-vf-R	TTCATCTGCACCACCGGCAAGCT	eGFP-specific reverse primer for verifying the replacement of URA3 expression cassette with eGFP expression cassette
URA3-vf-R	AATAGCTTGGCAGCAACAGG	URA3-specific reverse primer for verifying the replacement of URA3 expression cassette with eGFP expression cassette, negative control
