# Supplementary material for: Modulating DNA Repair Pathways to Diversify Genomic Alterations in Saccharomyces cerevisiae
Source: Microbiol Spectr. 2022 Mar 30;10(2):e02326-21. doi: 10.1128/spectrum.02326-21 (PMC9045378; doi:10.1128/spectrum.02326-21)
Supplement: SUPPLEMENTAL FILE 4 — Supplemental material. Download SPECTRUM02326-21_Supp_4_seq13.xlsx, XLSX file, 0.4 MB [file spectrum02326-21_supp_4_seq13.xlsx]

## Sheet: Data 4
Supplementary Dataset 3. Strains used in this study
Name	Description	Reference or source
Strains of wide type and its variants for engineering DNA repair pathway
BY4741a	MATa his3Δ1 leu2Δ0 lys2Δ0 met15Δ0 ura3Δ0 pdc1::ura3	35
ku70∆	BY4741a, ku70::KanMX	This study
mre11∆	BY4741a, mre11::KanMX	This study
sae2∆	BY4741a, sae2::KanMX	This study
exo1∆	BY4741a, exo1::KanMX	This study
fun30∆	BY4741a, fun30::KanMX	This study
dnl4∆	BY4741a, dnl4::KanMX	This study
rad51∆	BY4741a, rad51::KanMX	This study
msh2∆	BY4741a, msh2::KanMX	This study
sae2∆, mre11∆	BY4741a, mre11::KanMX, sae2::ZeoR	This study
Strains used for evaluating and characterizating the mutational efficiency and diversity at URA3 locus		This study
BY4741a-Control (WT)	BY4741a harboring the plasmids p423 and p315	This study
BY4741a-CRISPR/SpCas9	BY4741a expressing the plasmids p423-gRNA(URA3-1)-SpCas9 and p315	This study
BY4741a-CRISPR/AsCpf1	BY4741a expressing the plasmids p423-crRNA(URA3)-AsCpf1 and p315	This study
BY4741a-TALENs	BY4741a expressing the plasmids p423-GAL-L12R12 and p315	This study
BY4741a-CRISPR/SpCas9 N863A	BY4741a expressing the plasmids p423-gRNA1-gRNA2-SpCas9 N863A and p315	This study
Strains used for CRISPR/SpCas9-mediated genome editing at the URA3 locus
ku70∆-CRISPR/SpCas9	BY4741a, ku70::KanMX, expressing the plasmid p423-gRNA(URA3-1)-SpCas9 and p315	This study
mre11∆-CRISPR/SpCas9	BY4741a, mre11::KanMX, expressing the plasmid p423-gRNA(URA3-1)-SpCas9 and p315	This study
MRE11-P110L-CRISPR/SpCas9	BY4741a, mre11::KanMX, expressing the plasmid p423-gRNA(URA3-1)-SpCas9 and pMRE11-P110L	This study
MRE11-H125N-CRISPR/SpCas9	BY4741a, mre11::KanMX, expressing the plasmid p423-gRNA(URA3-1)-SpCas9 and pMRE11-H125N	This study
sae2∆-CRISPR/SpCas9	BY4741a, sae2::KanMX, expressing the plasmid p423-gRNA(URA3-1)-SpCas9 and p315	This study
SAE2-S267E-CRISPR/SpCas9	BY4741a, sae2::KanMX, expressing the plasmid p423-gRNA(URA3-1)-SpCas9 and pSAE2-S267E	This study
exo1∆-CRISPR/SpCas9	BY4741a, exo1::KanMX, expressing the plasmid p423-gRNA(URA3-1)-SpCas9 and p315	This study
fun30∆-CRISPR/SpCas9	BY4741a, fun30::KanMX, expressing the plasmid p423-gRNA(URA3-1)-SpCas9 and p315	This study
EXO1-OE-CRISPR/SpCas9	BY4741a expressing the plasmids p423-gRNA(URA3-1)-SpCas9 and pEXO1	This study
FUN30-OE-CRISPR/SpCas9	BY4741a expressing the plasmids p423-gRNA(URA3-1)-SpCas9 and pFUN30	This study
dnl4∆-CRISPR/SpCas9	BY4741a, dnl4::KanMX, expressing the plasmid p423-gRNA(URA3-1)-SpCas9 and p315	This study
CDC9-OE-CRISPR/SpCas9	BY4741a expressing the plasmids p423-gRNA(URA3-1)-SpCas9 and pCDC9	This study
sae2∆,MRE11-H125N-CRISPR/SpCas9	BY4741a, mre11::KanMX, sae2::ZeoR, expressing the plasmid p423-gRNA(URA3-1)-SpCas9 and pMRE11-H125N	This study
ku70∆,CDC9-OE-CRISPR/SpCas9	BY4741a, ku70::KanMX, expressing the plasmid p423-gRNA(URA3-1)-SpCas9 and pCDC9	This study
rad51∆-CRISPR/SpCas9	BY4741a, rad51::KanMX, expressing the plasmid p423-gRNA(URA3-1)-SpCas9 and p315	This study
msh2∆-CRISPR/SpCas9	BY4741a, msh2::KanMX, expressing the plasmid p423-gRNA(URA3-1)-SpCas9 and p315	This study
Strains used for CRISPR/AsCpf1-mediated genome editing at the URA3 locus
ku70∆-CRISPR/AsCpf1	BY4741a, ku70::KanMX, expressing the plasmid p423-crRNA(URA3)-AsCpf1 and p315	This study
mre11∆-CRISPR/AsCpf1	BY4741a, mre11::KanMX, expressing the plasmid p423-crRNA(URA3)-AsCpf1 and p315	This study
MRE11-P110L-CRISPR/AsCpf1	BY4741a, mre11::KanMX, expressing the plasmid p423-crRNA(URA3)-AsCpf1 and pMRE11-P110L	This study
MRE11-H125N-CRISPR/AsCpf1	BY4741a, mre11::KanMX, expressing the plasmid p423-crRNA(URA3)-AsCpf1 and pMRE11-H125N	This study
sae2∆-CRISPR/AsCpf1	BY4741a, sae2::KanMX, expressing the plasmid p423-crRNA(URA3)-AsCpf1 and p315	This study
SAE2-S267E-CRISPR/AsCpf1	BY4741a, sae2::KanMX, expressing the plasmid p423-crRNA(URA3)-AsCpf1 and pSAE2-S267E	This study
exo1∆-CRISPR/AsCpf1	BY4741a, exo1::KanMX, expressing the plasmid p423-crRNA(URA3)-AsCpf1 and p315	This study
fun30∆-CRISPR/AsCpf1	BY4741a, fun30::KanMX, expressing the plasmid p423-crRNA(URA3)-AsCpf1 and p315	This study
EXO1-OE-CRISPR/AsCpf1	BY4741a expressing the plasmids p423-crRNA(URA3)-AsCpf1 and pEXO1	This study
FUN30-OE-CRISPR/AsCpf1	BY4741a expressing the plasmids p423-crRNA(URA3)-AsCpf1 and pFUN30	This study
dnl4∆-CRISPR/AsCpf1	BY4741a, dnl4::KanMX, expressing the plasmid p423-crRNA(URA3)-AsCpf1 and p315	This study
CDC9-OE-CRISPR/AsCpf1	BY4741a expressing the plasmids p423-crRNA(URA3)-AsCpf1 and pCDC9	This study
sae2∆,MRE11-H125N-CRISPR/AsCpf1	BY4741a, mre11::KanMX, sae2::ZeoR, expressing the plasmid p423-crRNA(URA3)-AsCpf1 and pMRE11-H125N	This study
ku70∆,CDC9-OE-CRISPR/AsCpf1	BY4741a, ku70::KanMX, expressing the plasmid p423-crRNA(URA3)-AsCpf1 and pCDC9	This study
rad51∆-CRISPR/AsCpf1	BY4741a, rad51::KanMX, expressing the plasmid p423-crRNA(URA3)-AsCpf1 and p315	This study
msh2∆-CRISPR/AsCpf1	BY4741a, msh2::KanMX, expressing the plasmid p423-crRNA(URA3)-AsCpf1 and p315	This study
Strains used for TALENs-mediated genome editing at the URA3 locus
ku70∆-TALENs	BY4741a, ku70::KanMX, expressing the plasmid p423-GAL-L12R12 and p315	This study
mre11∆-TALENs	BY4741a, mre11::KanMX, expressing the plasmid p423-GAL-L12R12 and p315	This study
MRE11-P110L-TALENs	BY4741a, mre11::KanMX, expressing the plasmid p423-GAL-L12R12 and pMRE11-P110L	This study
MRE11-H125N-TALENs	BY4741a, mre11::KanMX, expressing the plasmid p423-GAL-L12R12 and pMRE11-H125N	This study
sae2∆-TALENs	BY4741a, sae2::KanMX, expressing the plasmid p423-GAL-L12R12 and p315	This study
SAE2-S267E-TALENs	BY4741a, sae2::KanMX, expressing the plasmid p423-GAL-L12R12 and pSAE2-S267E	This study
exo1∆-TALENs	BY4741a, exo1::KanMX, expressing the plasmid p423-GAL-L12R12 and p315	This study
fun30∆-TALENs	BY4741a, fun30::KanMX, expressing the plasmid p423-GAL-L12R12 and p315	This study
EXO1-OE-TALENs	BY4741a expressing the plasmids p423-GAL-L12R12 and pEXO1	This study
FUN30-OE-TALENs	BY4741a expressing the plasmids p423-GAL-L12R12 and pFUN30	This study
dnl4∆-TALENs	BY4741a, dnl4::KanMX, expressing the plasmid p423-GAL-L12R12 and p315	This study
CDC9-OE-TALENs	BY4741a expressing the plasmids p423-GAL-L12R12 and pCDC9	This study
sae2∆,MRE11-H125N-TALENs	BY4741a, mre11::KanMX, sae2::ZeoR, expressing the plasmid p423-GAL-L12R12 and pMRE11-H125N	This study
ku70∆,CDC9-OE-TALENs	BY4741a, ku70::KanMX, expressing the plasmid p423-GAL-L12R12 and pCDC9	This study
rad51∆-TALENs	BY4741a, rad51::KanMX, expressing the plasmid p423-GAL-L12R12 and p315	This study
msh2∆-TALENs	BY4741a, msh2::KanMX, expressing the plasmid p423-GAL-L12R12 and p315	This study
Strains used for CRISPR/SpCas9 N863A-mediated genome editing at the URA3 locus
ku70∆-CRISPR/SpCas9 N863A	BY4741a, ku70::KanMX, expressing the plasmid p423-gRNA1-gRNA2-SpCas9 N863A and p315	This study
mre11∆-CRISPR/SpCas9 N863A	BY4741a, mre11::KanMX, expressing the plasmid p423-gRNA1-gRNA2-SpCas9 N863A and p315	This study
MRE11-P110L-CRISPR/SpCas9 N863A	BY4741a, mre11::KanMX, expressing the plasmid p423-gRNA1-gRNA2-SpCas9 N863A and pMRE11-P110L	This study
MRE11-H125N-CRISPR/SpCas9 N863A	BY4741a, mre11::KanMX, expressing the plasmid p423-gRNA1-gRNA2-SpCas9 N863A and pMRE11-H125N	This study
sae2∆-CRISPR/SpCas9 N863A	BY4741a, sae2::KanMX, expressing the plasmid p423-gRNA1-gRNA2-SpCas9 N863A and p315	This study
SAE2-S267E-CRISPR/SpCas9 N863A	BY4741a, sae2::KanMX, expressing the plasmid p423-gRNA1-gRNA2-SpCas9 N863A and pSAE2-S267E	This study
exo1∆-CRISPR/SpCas9 N863A	BY4741a, exo1::KanMX, expressing the plasmid p423-gRNA1-gRNA2-SpCas9 N863A and p315	This study
fun30∆-CRISPR/SpCas9 N863A	BY4741a, fun30::KanMX, expressing the plasmid p423-gRNA1-gRNA2-SpCas9 N863A and p315	This study
EXO1-OE-CRISPR/SpCas9 N863A	BY4741a expressing the plasmids p423-gRNA1-gRNA2-SpCas9 N863A and pEXO1	This study
FUN30-OE-CRISPR/SpCas9 N863A	BY4741a expressing the plasmids p423-gRNA1-gRNA2-SpCas9 N863A and pFUN30	This study
dnl4∆-CRISPR/SpCas9 N863A	BY4741a, dnl4::KanMX, expressing the plasmid p423-gRNA1-gRNA2-SpCas9 N863A and p315	This study
CDC9-OE-CRISPR/SpCas9 N863A	BY4741a expressing the plasmids p423-gRNA1-gRNA2-SpCas9 N863A and pCDC9	This study
sae2∆,MRE11-H125N-CRISPR/SpCas9 N863A	BY4741a, mre11::KanMX, sae2::ZeoR, expressing the plasmid p423-gRNA1-gRNA2-SpCas9 N863A and pMRE11-H125N	This study
ku70∆,CDC9-OE-CRISPR/SpCas9 N863A	BY4741a, ku70::KanMX, expressing the plasmid p423-gRNA1-gRNA2-SpCas9 N863A and pCDC9	This study
rad51∆-CRISPR/SpCas9 N863A	BY4741a, rad51::KanMX, expressing the plasmid p423-gRNA1-gRNA2-SpCas9 N863A and p315	This study
msh2∆-CRISPR/SpCas9 N863A	BY4741a, msh2::KanMX, expressing the plasmid p423-gRNA1-gRNA2-SpCas9 N863A and p315	This study
Strains used for evaluating and characterizating the mutational efficiency and diversity in ADE2 locus		This study
WT-CRISPR/SpCas9-ADE2	BY4741a expressing the plasmids p423-gRNA(ADE2)-SpCas9 and p315	This study
MRE11-P110L-CRISPR/SpCas9-ADE2	BY4741a, mre11::KanMX, expressing the plasmid p423-gRNA(ADE2)-SpCas9 and pMRE11-P110L	This study
MRE11-H125N-CRISPR/SpCas9-ADE2	BY4741a, mre11::KanMX, expressing the plasmid p423-gRNA(ADE2)-SpCas9 and pmre11-H125N	This study
sae2∆-CRISPR/SpCas9-ADE2	BY4741a, sae2::KanMX, expressing the plasmid p423-gRNA(ADE2)-SpCas9 and p315	This study
exo1∆-CRISPR/SpCas9-ADE2	BY4741a, exo1::KanMX, expressing the plasmid p423-gRNA(ADE2)-SpCas9 and p315	This study
fun30∆-CRISPR/SpCas9-ADE2	BY4741a, fun30::KanMX, expressing the plasmid p423-gRNA(ADE2)-SpCas9 and p315	This study
WT-CRISPR/AsCpf1-ADE2	BY4741a expressing the plasmids p423-crRNA(ADE2)-AsCpf1 and p315	This study
MRE11-H125N-CRISPR/AsCpf1-ADE2	BY4741a, mre11::KanMX, expressing the plasmid p423-crRNA(ADE2)-AsCpf1 and pMRE11-H125N	This study
sae2∆-CRISPR/AsCpf1-ADE2	BY4741a, sae2::KanMX, expressing the plasmid p423-crRNA(ADE2)-AsCpf1 and p315	This study
exo1∆-CRISPR/AsCpf1-ADE2	BY4741a, exo1::KanMX, expressing the plasmid p423-crRNA(ADE2)-AsCpf1 and p315	This study
Strains used for evaluating mGE by mutating the minimal promoter of enhanced green fluorescence
pdc1::eGFP	BY4741a, eGFP expression cassette at the PDC1 locus	This study
mre11∆, pdc1::eGFP	BY4741a, mre11::KanMX, eGFP expression cassette at the PDC1 locus	This study
eGFP-CT	BY4741a, eGFP expression cassette at the PDC1 locus, expressing the plasmids p423-crRNA(Pmini)-AsCpf1 and p315	This study
eGFP-MT	BY4741a, mre11::KanMX, eGFP expression cassette at the PDC1 locus, expressing the plasmids p423-crRNA(Pmini)-AsCpf1 and pMRE11-H125N	This study
R1	Mutant sorted form eGFP-MT edited populations at region 1	This study
R2	Mutant sorted form eGFP-MT edited populations at region 2	This study
R3	Mutant sorted form eGFP-MT edited populations at region 3	This study
R4	Mutant sorted form eGFP-MT edited populations at region 4	This study
R5	Mutant sorted form eGFP-MT edited populations at region 5	This study
R6	Mutant sorted form eGFP-MT edited populations at region 6	This study
R1'/R2'	BY4741a, expressing the plasmids p315-Pmini(R1/R2)-GFP	This study
R3'	BY4741a, expressing the plasmids p315-Pmini(R3)-GFP	This study
R4'	BY4741a, expressing the plasmids p315-Pmini(R4)-GFP	This study
R5'	BY4741a, expressing the plasmids p315-Pmini(R5)-GFP	This study
R6'	BY4741a, expressing the plasmids p315-Pmini(R6)-GFP	This study
R-Control	BY4741a, expressing the plasmids p315-Pmini(Natural)-GFP	This study
Strains used for evaluating mGE by mutating the minimal promoter of FPS1 and GPD1
FPS1-gRNA1-CT	BY4741, expressing the plasmids p423-crRNA(FPS1-1)-AsCpf1 and p315	This study
FPS1-gRNA2-CT	BY4741, expressing the plasmids p423-crRNA(FPS1-2)-AsCpf1 and p315	This study
FPS1-gRNA3-CT	BY4741, expressing the plasmids p423-crRNA(FPS1-3)-AsCpf1 and p315	This study
FPS1-gRNA1-MT	BY4741, mre11::KanMX, expressing the plasmids p423-crRNA(FPS1-1)-AsCpf1 and pMRE11-H125N	This study
FPS1-gRNA2-MT	BY4741, mre11::KanMX, expressing the plasmids p423-crRNA(FPS1-2)-AsCpf1 and pMRE11-H125N	This study
FPS1-gRNA3-MT	BY4741, mre11::KanMX, expressing the plasmids p423-crRNA(FPS1-3)-AsCpf1 and pMRE11-H125N	This study
GPD1-gRNA1-CT	BY4741, expressing the plasmids p423-crRNA(GPD1-1)-AsCpf1 and p315	This study
GPD1-gRNA2-CT	BY4741, expressing the plasmids p423-crRNA(GPD1-2)-AsCpf1 and p315	This study
GPD1-gRNA3-CT	BY4741, expressing the plasmids p423-crRNA(GPD1-3)-AsCpf1 and p315	This study
GPD1-gRNA1-MT	BY4741, mre11::KanMX, expressing the plasmids p423-crRNA(GPD1-1)-AsCpf1 and pMRE11-H125N	This study
GPD1-gRNA2-MT	BY4741, mre11::KanMX, expressing the plasmids p423-crRNA(GPD1-2)-AsCpf1 and pMRE11-H125N	This study
GPD1-gRNA3-MT	BY4741, mre11::KanMX, expressing the plasmids p423-crRNA(GPD1-3)-AsCpf1 and pMRE11-H125N	This study
FPS1-M	Mutant sorted form FPS1-G2-MT edited populations with weakened glycerol specific productivity phenotype	This study
GPD1-M	Mutant sorted form GPD1-G2-MT edited populations with weakened glycerol specific productivity phenotype	This study
Control-CT	BY4741, expressing the plasmids p423 and p315	This study
Control-MT	BY4741, mre11::KanMX, expressing the plasmids p423 and pMRE11-H125N	This study
